# Supplementary material for: Assembling covalent organic framework membranes via phase switching for ultrafast molecular transport
Source: Nat Commun. 2022 Jun 7;13:3169. doi: 10.1038/s41467-022-30647-3 (PMC9174484; doi:10.1038/s41467-022-30647-3)
Supplement: Supplementary file 3 — Source Data [file 41467_2022_30647_MOESM3_ESM.xlsx]

## Sheet: Fig 2a
			Experimental		Simulated
		2θ (°)	Intensity (a.u.)	2θ (°)	Intensity (a.u.)			The lines were moved vertically
		2	101.064	2	0
		2.02	101.064	2.02	0
		2.04	100.563	2.04	0
		2.06	100.215	2.06	0
		2.08	100.273	2.08	0
		2.1	99.9261	2.1	0
		2.12	100.119	2.12	0
		2.14	99.5016	2.14	0
		2.16	99.1736	2.16	0
		2.18	99.328	2.18	0
		2.2	99.2315	2.2	0
		2.22	98.0932	2.22	0
		2.24	97.8616	2.24	0
		2.26	97.4565	2.26	0
		2.28	96.7812	2.28	0
		2.3	96.5111	2.3	0
		2.32	96.9162	2.32	0
		2.34	97.3021	2.34	0
		2.36	97.3793	2.36	0
		2.38	96.7233	2.38	0
		2.4	96.9355	2.4	0
		2.42	97.032	2.42	0
		2.44	96.5689	2.44	0
		2.46	95.8744	2.46	0
		2.48	95.6235	2.48	0
		2.5	95.2763	2.5	0
		2.52	94.8325	2.52	0
		2.54	95.0254	2.54	0
		2.56	93.9836	2.56	0
		2.58	94.2344	2.58	0
		2.6	94.3501	2.6	0
		2.62	94.2151	2.62	0
		2.64	94.7553	2.64	0
		2.66	94.6203	2.66	0
		2.68	94.1379	2.68	0
		2.7	94.08	2.7	0
		2.72	93.6942	2.72	0
		2.74	93.2697	2.74	0
		2.76	93.1346	2.76	0
		2.78	93.3469	2.78	0
		2.8	93.4626	2.8	0
		2.82	92.0349	2.82	0
		2.84	92.1121	2.84	0
		2.86	91.9384	2.86	0
		2.88	91.8419	2.88	0
		2.9	92.5172	2.9	0
		2.92	92.9031	2.92	0
		2.94	92.5944	2.94	0
		2.96	92.5558	2.96	0
		2.98	92.5365	2.98	0
		3	92.1314	3	0
		3.02	92.3243	3.02	0
		3.04	92.6909	3.04	0
		3.06	92.2857	3.06	0
		3.08	92.4979	3.08	0
		3.1	92.7681	3.1	0
		3.12	92.4979	3.12	0
		3.14	92.1506	3.14	0
		3.16	92.0928	3.16	0
		3.18	92.6909	3.18	0
		3.2	92.4787	3.2	0
		3.22	92.633	3.22	0
		3.24	92.7102	3.24	0
		3.26	92.1506	3.26	0
		3.28	92.3243	3.28	0
		3.3	93.4626	3.3	0
		3.32	93.7327	3.32	0
		3.34	93.8678	3.34	0
		3.36	93.617	3.36	0
		3.38	92.9224	3.38	0
		3.4	92.8452	3.4	0
		3.42	93.1732	3.42	0
		3.44	93.1346	3.44	0
		3.46	93.2697	3.46	0
		3.48	92.4979	3.48	0
		3.5	92.8066	3.5	0
		3.52	93.9836	3.52	0
		3.54	93.8485	3.54	0
		3.56	94.0607	3.56	0
		3.58	94.3887	3.58	0
		3.6	94.5624	3.6	0
		3.62	94.3887	3.62	0
		3.64	94.736	3.64	0
		3.66	95.3727	3.66	0
		3.68	95.4885	3.68	0
		3.7	95.7007	3.7	0
		3.72	96.3374	3.72	0
		3.74	96.4725	3.74	0
		3.76	96.4532	3.76	0
		3.78	96.5111	3.78	0
		3.8	97.4758	3.8	0
		3.82	97.688	3.82	0
		3.84	97.9002	3.84	0
		3.86	98.7106	3.86	0
		3.88	98.6913	3.88	0
		3.9	99.4823	3.9	0
		3.92	100.196	3.92	0
		3.94	100.717	3.94	0
		3.96	101.643	3.96	0
		3.98	101.527	3.98	0
		4	102.415	4	0
		4.02	103.052	4.02	0
		4.04	102.666	4.04	0
		4.06	103.592	4.06	0
		4.08	104.518	4.08	0.00192
		4.1	104.942	4.1	0.04327
		4.12	106.467	4.12	0.09298
		4.14	107.952	4.14	0.1077
		4.16	109.805	4.16	0.11984
		4.18	111.02	4.18	0.13415
		4.2	110.981	4.2	0.15117
		4.22	111.406	4.22	0.17166
		4.24	112.814	4.24	0.1966
		4.26	113.953	4.26	0.22738
		4.28	116.075	4.28	0.26599
		4.3	117.136	4.3	0.31529
		4.32	117.734	4.32	0.37965
		4.34	118.68	4.34	0.46581
		4.36	120.204	4.36	0.58483
		4.38	122.037	4.38	0.75565
		4.4	123.407	4.4	1.01297
		4.42	125.818	4.42	1.42571
		4.44	127.574	4.44	2.14992
		4.46	128.983	4.46	3.77801
		4.48	131.568	4.48	10.6264
		4.5	134.018	4.5	37.8867
		4.52	135.697	4.52	75
		4.54	136.662	4.54	53.0061
		4.56	137.896	4.56	17.1772
		4.58	139.826	4.58	5.15401
		4.6	142.141	4.6	2.56392
		4.62	144.861	4.62	1.63664
		4.64	146.308	4.64	1.13774
		4.66	148.122	4.66	0.83531
		4.68	149.473	4.68	0.63868
		4.7	151.73	4.7	0.50386
		4.72	153.872	4.72	0.4075
		4.74	154.296	4.74	0.33629
		4.76	156.476	4.76	0.2822
		4.78	158.56	4.78	0.24016
		4.8	159.004	4.8	0.20684
		4.82	159.081	4.82	0.18
		4.84	160.682	4.84	0.15805
		4.86	162.515	4.86	0.13988
		4.88	162.94	4.88	0.12468
		4.9	163.191	4.9	0.11182
		4.92	161.898	4.92	0.10085
		4.94	162.477	4.94	0.06439
		4.96	164.541	4.96	0.0104
		4.98	166.297	4.98	0
		5	166.027	5	0
		5.02	164.329	5.02	0
		5.04	165.872	5.04	0
		5.06	166.741	5.06	0
		5.08	164.946	5.08	0
		5.1	165.236	5.1	0
		5.12	166.316	5.12	0
		5.14	164.445	5.14	0
		5.16	162.92	5.16	0
		5.18	161.898	5.18	0
		5.2	162.342	5.2	0
		5.22	162.554	5.22	0
		5.24	159.563	5.24	0
		5.26	157.634	5.26	0
		5.28	156.746	5.28	0
		5.3	156.245	5.3	0
		5.32	155.434	5.32	0
		5.34	153.216	5.34	0
		5.36	150.688	5.36	0
		5.38	150.148	5.38	0
		5.4	149.685	5.4	0
		5.42	147.505	5.42	0
		5.44	145.382	5.44	0
		5.46	143.955	5.46	0
		5.48	141.524	5.48	0
		5.5	140.289	5.5	0
		5.52	139.729	5.52	0
		5.54	137.51	5.54	0
		5.56	135.523	5.56	0
		5.58	133.748	5.58	0
		5.6	132.976	5.6	0
		5.62	131.144	5.62	0
		5.64	129.176	5.64	0
		5.66	128.307	5.66	0
		5.68	126.687	5.68	0
		5.7	124.969	5.7	0
		5.72	124.796	5.72	0
		5.74	123.677	5.74	0
		5.76	123.021	5.76	0
		5.78	122.056	5.78	0
		5.8	119.394	5.8	0
		5.82	117.58	5.82	0
		5.84	116.075	5.84	0
		5.86	114.223	5.86	0
		5.88	113.432	5.88	0
		5.9	113.181	5.9	0
		5.92	112.274	5.92	0
		5.94	111.753	5.94	0
		5.96	110.596	5.96	0
		5.98	108.666	5.98	0
		6	108.608	6	0
		6.02	107.759	6.02	0
		6.04	106.968	6.04	0
		6.06	106.602	6.06	0
		6.08	105.116	6.08	0
		6.1	103.746	6.1	0
		6.12	103.129	6.12	0
		6.14	102.627	6.14	0
		6.16	102.241	6.16	0
		6.18	101.373	6.18	0
		6.2	100.756	6.2	0
		6.22	100.871	6.22	0
		6.24	100.08	6.24	0
		6.26	99.4051	6.26	0
		6.28	99.2315	6.28	0
		6.3	98.344	6.3	0
		6.32	97.5529	6.32	0
		6.34	96.7619	6.34	0
		6.36	96.1445	6.36	0
		6.38	96.0094	6.38	0
		6.4	96.0673	6.4	0
		6.42	95.4499	6.42	0
		6.44	94.2344	6.44	0
		6.46	94.1186	6.46	0
		6.48	93.7713	6.48	0
		6.5	93.8871	6.5	0
		6.52	93.945	6.52	0
		6.54	93.752	6.54	0
		6.56	92.8645	6.56	0
		6.58	91.6104	6.58	0
		6.6	90.9351	6.6	0
		6.62	90.3563	6.62	0
		6.64	90.8966	6.64	0
		6.66	91.4947	6.66	0
		6.68	90.8773	6.68	0
		6.7	90.0669	6.7	0
		6.72	90.0669	6.72	0
		6.74	90.1634	6.74	0
		6.76	89.7968	6.76	0
		6.78	89.2952	6.78	0
		6.8	88.8707	6.8	0
		6.82	88.5041	6.82	0
		6.84	88.5813	6.84	0
		6.86	88.7935	6.86	0
		6.88	88.0025	6.88	0
		6.9	87.6166	6.9	0
		6.92	88.1954	6.92	0
		6.94	87.4044	6.94	0
		6.96	86.787	6.96	0
		6.98	87.0571	6.98	0
		7	86.5361	7	0
		7.02	86.4011	7.02	0
		7.04	87.4237	7.04	0
		7.06	87.8674	7.06	0
		7.08	87.25	7.08	0
		7.1	86.1889	7.1	0
		7.12	86.1696	7.12	0
		7.14	86.266	7.14	0
		7.16	85.5522	7.16	0
		7.18	86.3046	7.18	0
		7.2	86.6133	7.2	0
		7.22	85.61	7.22	0
		7.24	85.5136	7.24	0
		7.26	85.8802	7.26	0
		7.28	86.0152	7.28	0
		7.3	86.3432	7.3	0
		7.32	86.1117	7.32	0
		7.34	85.8223	7.34	0
		7.36	86.2853	7.36	0
		7.38	86.2274	7.38	0
		7.4	86.1889	7.4	0.0013
		7.42	85.8995	7.42	0.00662
		7.44	85.3978	7.44	0.01089
		7.46	85.6293	7.46	0.0127
		7.48	85.2627	7.48	0.01415
		7.5	85.3978	7.5	0.01587
		7.52	85.6679	7.52	0.01791
		7.54	85.6486	7.54	0.02038
		7.56	85.6293	7.56	0.0234
		7.58	85.0312	7.58	0.02713
		7.6	85.1277	7.6	0.03184
		7.62	84.9733	7.62	0.03788
		7.64	84.8576	7.64	0.04582
		7.66	85.5522	7.66	0.05654
		7.68	85.9766	7.68	0.07148
		7.7	85.4557	7.7	0.0932
		7.72	84.8769	7.72	0.12645
		7.74	85.5522	7.74	0.181
		7.76	86.131	7.76	0.28139
		7.78	85.5329	7.78	0.55654
		7.8	85.282	7.8	1.82939
		7.82	85.6293	7.82	5.59885
		7.84	85.6872	7.84	8.0225
		7.86	85.282	7.86	5.017
		7.88	85.0312	7.88	1.69395
		7.9	85.1856	7.9	0.54064
		7.92	85.475	7.92	0.27246
		7.94	85.5522	7.94	0.17565
		7.96	85.3592	7.96	0.12319
		7.98	85.2242	7.98	0.09108
		8	85.1084	8	0.07003
		8.02	84.8769	8.02	0.05551
		8.04	84.7997	8.04	0.04506
		8.06	85.2049	8.06	0.03731
		8.08	85.2242	8.08	0.03139
		8.1	85.5714	8.1	0.02678
		8.12	86.0924	8.12	0.02311
		8.14	85.938	8.14	0.02015
		8.16	86.0345	8.16	0.01772
		8.18	86.2082	8.18	0.01571
		8.2	85.8995	8.2	0.01402
		8.22	85.7065	8.22	0.01259
		8.24	85.6679	8.24	0.01092
		8.26	85.6872	8.26	0.00583
		8.28	85.7837	8.28	0.00115
		8.3	86.0152	8.3	0
		8.32	86.0924	8.32	0
		8.34	85.8995	8.34	0
		8.36	85.9573	8.36	0
		8.38	86.4783	8.38	0
		8.4	86.8834	8.4	0
		8.42	86.1696	8.42	0
		8.44	85.61	8.44	0
		8.46	85.5907	8.46	0
		8.48	85.4557	8.48	0
		8.5	85.7451	8.5	0
		8.52	86.131	8.52	0
		8.54	86.3239	8.54	0
		8.56	85.8416	8.56	0
		8.58	85.4171	8.58	0
		8.6	85.5136	8.6	0
		8.62	85.4364	8.62	0.00138
		8.64	85.282	8.64	0.00413
		8.66	85.61	8.66	0.00585
		8.68	86.0924	8.68	0.00666
		8.7	85.6293	8.7	0.00743
		8.72	85.3399	8.72	0.00835
		8.74	84.5296	8.74	0.00944
		8.76	84.3367	8.76	0.01077
		8.78	84.954	8.78	0.01239
		8.8	84.8383	8.8	0.01441
		8.82	84.819	8.82	0.01697
		8.84	85.2049	8.84	0.02027
		8.86	85.3978	8.86	0.02464
		8.88	84.7611	8.88	0.03058
		8.9	84.4331	8.9	0.03895
		8.92	84.2016	8.92	0.05128
		8.94	83.8543	8.94	0.07049
		8.96	84.1244	8.96	0.10278
		8.98	84.8383	8.98	0.16638
		9	84.5296	9	0.38034
		9.02	83.9894	9.02	1.33652
		9.04	84.2788	9.04	3.40179
		9.06	83.8157	9.06	3.72997
		9.08	83.3141	9.08	2.07737
		9.1	83.3334	9.1	0.68379
		9.12	83.4298	9.12	0.23358
		9.14	83.4877	9.14	0.12506
		9.16	83.7964	9.16	0.08233
		9.18	83.7578	9.18	0.05846
		9.2	83.2369	9.2	0.04363
		9.22	83.044	9.22	0.03379
		9.24	82.7353	9.24	0.02694
		9.26	82.8124	9.26	0.02197
		9.28	83.2562	9.28	0.01826
		9.3	82.9089	9.3	0.01542
		9.32	82.4266	9.32	0.01319
		9.34	82.2722	9.34	0.01141
		9.36	82.523	9.36	0.00997
		9.38	82.3301	9.38	0.00878
		9.4	82.3108	9.4	0.0078
		9.42	82.1757	9.42	0.00697
		9.44	82.3301	9.44	0.00627
		9.46	82.4073	9.46	0.00503
		9.48	81.7899	9.48	0.00228
		9.5	82.0986	9.5	0.000455852
		9.52	82.7353	9.52	0
		9.54	82.6388	9.54	0
		9.56	82.0214	9.56	0
		9.58	81.6162	9.58	0
		9.6	81.8092	9.6	0
		9.62	81.7127	9.62	0
		9.64	81.6548	9.64	0
		9.66	81.9056	9.66	0
		9.68	82.1757	9.68	0
		9.7	82.0407	9.7	0
		9.72	81.9249	9.72	0
		9.74	81.867	9.74	0
		9.76	81.6162	9.76	0
		9.78	81.5197	9.78	0
		9.8	81.8285	9.8	0
		9.82	81.6355	9.82	0
		9.84	81.0181	9.84	0
		9.86	80.9602	9.86	0
		9.88	81.4233	9.88	0
		9.9	81.4233	9.9	0
		9.92	80.9988	9.92	0
		9.94	80.8445	9.94	0
		9.96	81.0953	9.96	0
		9.98	81.3075	9.98	0
		10	81.3268	10	0
		10.02	81.3075	10.02	0
		10.04	80.8059	10.04	0
		10.06	80.5936	10.06	0
		10.08	80.9409	10.08	0
		10.1	80.9602	10.1	0
		10.12	81.0181	10.12	0
		10.14	80.8637	10.14	0
		10.16	80.9988	10.16	0
		10.18	81.1532	10.18	0
		10.2	81.2882	10.2	0
		10.22	81.7706	10.22	0
		10.24	81.8285	10.24	0
		10.26	80.9409	10.26	0
		10.28	80.9216	10.28	0
		10.3	80.9216	10.3	0
		10.32	80.6901	10.32	0
		10.34	81.1146	10.34	0
		10.36	81.2689	10.36	0
		10.38	81.1725	10.38	0
		10.4	80.9988	10.4	0
		10.42	80.8059	10.42	0
		10.44	80.4393	10.44	0
		10.46	80.42	10.46	0
		10.48	80.748	10.48	0
		10.5	80.8445	10.5	0
		10.52	80.555	10.52	0
		10.54	80.4586	10.54	0
		10.56	80.4972	10.56	0
		10.58	80.4586	10.58	0
		10.6	80.3428	10.6	0
		10.62	80.0148	10.62	0
		10.64	80.2271	10.64	0
		10.66	80.5936	10.66	0
		10.68	80.3621	10.68	0
		10.7	79.8798	10.7	0
		10.72	79.8026	10.72	0
		10.74	80.0727	10.74	0
		10.76	80.3814	10.76	0
		10.78	80.9409	10.78	0
		10.8	80.5936	10.8	0
		10.82	80.5358	10.82	0
		10.84	80.9409	10.84	0
		10.86	80.6708	10.86	0
		10.88	80.2464	10.88	0
		10.9	80.2078	10.9	0
		10.92	79.9762	10.92	0
		10.94	80.1885	10.94	0
		10.96	80.6129	10.96	0
		10.98	80.8445	10.98	0
		11	80.2271	11	0
		11.02	80.2271	11.02	0
		11.04	80.9409	11.04	0
		11.06	81.076	11.06	0
		11.08	80.7287	11.08	0
		11.1	80.0534	11.1	0
		11.12	80.1113	11.12	0
		11.14	81.076	11.14	0
		11.16	80.9409	11.16	0
		11.18	80.555	11.18	0
		11.2	80.1306	11.2	0
		11.22	80.0341	11.22	0
		11.24	80.3428	11.24	0
		11.26	80.1885	11.26	0
		11.28	80.1692	11.28	0
		11.3	80.4779	11.3	0
		11.32	80.7094	11.32	0
		11.34	80.1113	11.34	0
		11.36	80.1885	11.36	0
		11.38	80.4586	11.38	0
		11.4	80.3235	11.4	0
		11.42	80.4007	11.42	0
		11.44	80.6129	11.44	0
		11.46	80.2078	11.46	0
		11.48	80.0148	11.48	0
		11.5	79.5132	11.5	0
		11.52	79.6097	11.52	0
		11.54	80.092	11.54	0.000367824
		11.56	80.2078	11.56	0.00199
		11.58	79.9955	11.58	0.00337
		11.6	79.4167	11.6	0.0044
		11.62	79.8412	11.62	0.00492
		11.64	80.2271	11.64	0.0055
		11.66	79.9377	11.66	0.0062
		11.68	79.3781	11.68	0.00703
		11.7	79.8026	11.7	0.00805
		11.72	80.42	11.72	0.0093
		11.74	80.4586	11.74	0.01087
		11.76	80.1306	11.76	0.01287
		11.78	80.092	11.78	0.01548
		11.8	80.2849	11.8	0.01897
		11.82	79.9955	11.82	0.02378
		11.84	79.8026	11.84	0.03069
		11.86	80.2464	11.86	0.0411
		11.88	80.1885	11.88	0.05783
		11.9	79.9762	11.9	0.08748
		11.92	80.2271	11.92	0.15955
		11.94	80.555	11.94	0.4767
		11.96	80.6901	11.96	1.54122
		11.98	80.6515	11.98	2.56889
		12	80.6708	12	2.06647
		12.02	80.7094	12.02	1.12993
		12.04	80.4586	12.04	0.3854
		12.06	80.2271	12.06	0.13954
		12.08	80.2849	12.08	0.07794
		12.1	80.2849	12.1	0.05235
		12.12	79.9762	12.12	0.03769
		12.14	80.2271	12.14	0.02844
		12.16	80.4586	12.16	0.02222
		12.18	80.6708	12.18	0.01784
		12.2	80.748	12.2	0.01464
		12.22	80.555	12.22	0.01223
		12.24	80.5743	12.24	0.01037
		12.26	80.8059	12.26	0.0089
		12.28	80.8059	12.28	0.00772
		12.3	80.2656	12.3	0.00677
		12.32	80.6901	12.32	0.00598
		12.34	80.8445	12.34	0.00532
		12.36	80.5936	12.36	0.00476
		12.38	80.3428	12.38	0.00429
		12.4	80.0534	12.4	0.00292
		12.42	80.3235	12.42	0.00122
		12.44	80.42	12.44	0.000321203
		12.46	80.3621	12.46	0
		12.48	80.7094	12.48	0
		12.5	80.8445	12.5	0
		12.52	80.8637	12.52	0
		12.54	80.6129	12.54	0
		12.56	80.4779	12.56	0
		12.58	80.7287	12.58	0
		12.6	80.5743	12.6	0
		12.62	80.5358	12.62	0
		12.64	80.8637	12.64	0
		12.66	81.0181	12.66	0
		12.68	81.2303	12.68	0
		12.7	81.0374	12.7	0
		12.72	80.2656	12.72	0
		12.74	80.7287	12.74	0
		12.76	80.9023	12.76	0
		12.78	80.5358	12.78	0
		12.8	80.3042	12.8	0
		12.82	80.3235	12.82	0
		12.84	80.4393	12.84	0
		12.86	80.748	12.86	0
		12.88	81.076	12.88	0
		12.9	81.2496	12.9	0
		12.92	81.1339	12.92	0
		12.94	80.6129	12.94	0
		12.96	80.748	12.96	0
		12.98	80.555	12.98	0
		13	80.6322	13	0
		13.02	80.7866	13.02	0
		13.04	80.5358	13.04	0
		13.06	80.9409	13.06	0
		13.08	81.0181	13.08	0
		13.1	80.9988	13.1	0
		13.12	80.7673	13.12	0
		13.14	80.1113	13.14	4.09448e-07
		13.16	80.3814	13.16	3.58779e-05
		13.18	80.5743	13.18	7.98269e-05
		13.2	80.1692	13.2	0.000111343
		13.22	80.1885	13.22	0.000135243
		13.24	80.6901	13.24	0.000150753
		13.26	80.8252	13.26	0.000169093
		13.28	80.7866	13.28	0.000190997
		13.3	80.6708	13.3	0.000217453
		13.32	80.7866	13.32	0.000249814
		13.34	81.076	13.34	0.00028998
		13.36	81.2496	13.36	0.000340679
		13.38	80.5936	13.38	0.000405944
		13.4	80.3621	13.4	0.000491941
		13.42	80.9023	13.42	0.000608474
		13.44	80.6708	13.44	0.000771902
		13.46	80.5743	13.46	0.00101
		13.48	81.2689	13.48	0.00138
		13.5	80.9602	13.5	0.002
		13.52	80.092	13.52	0.0032
		13.54	80.555	13.54	0.00719
		13.56	80.7094	13.56	0.02483
		13.58	80.5743	13.58	0.06221
		13.6	80.9409	13.6	0.06703
		13.62	80.9023	13.62	0.04899
		13.64	80.6515	13.64	0.02453
		13.66	80.6708	13.66	0.0081
		13.68	80.4779	13.68	0.00327
		13.7	80.2271	13.7	0.00197
		13.72	80.3042	13.72	0.00136
		13.74	80.4007	13.74	0.000992505
		13.76	80.6901	13.76	0.000758354
		13.78	80.6515	13.78	0.000598438
		13.8	80.7866	13.8	0.000484346
		13.82	80.9023	13.82	0.000400082
		13.84	80.6901	13.84	0.00033607
		13.86	80.748	13.86	0.000286298
		13.88	80.6515	13.88	0.000246829
		13.9	81.0181	13.9	0.000215002
		13.92	80.748	13.92	0.000188961
		13.94	80.4393	13.94	0.000167384
		13.96	80.748	13.96	0.000149305
		13.98	80.6515	13.98	0.000134007
		14	80.4586	14	0.000115996
		14.02	80.4972	14.02	6.55961e-05
		14.04	80.555	14.04	2.95909e-05
		14.06	81.0374	14.06	5.98205e-06
		14.08	80.6322	14.08	0
		14.1	80.555	14.1	0
		14.12	80.8637	14.12	0
		14.14	80.9988	14.14	0
		14.16	81.0374	14.16	0
		14.18	80.8252	14.18	0
		14.2	80.3042	14.2	0
		14.22	80.3814	14.22	0
		14.24	80.092	14.24	0
		14.26	80.0341	14.26	0
		14.28	80.2464	14.28	0
		14.3	80.3428	14.3	0
		14.32	80.2271	14.32	0
		14.34	80.3428	14.34	0
		14.36	80.4972	14.36	0
		14.38	80.1499	14.38	0
		14.4	80.1885	14.4	0
		14.42	80.1885	14.42	0
		14.44	80.5165	14.44	0
		14.46	80.748	14.46	0
		14.48	80.555	14.48	0
		14.5	80.1499	14.5	0
		14.52	80.4007	14.52	0
		14.54	80.748	14.54	0
		14.56	80.7094	14.56	0
		14.58	80.42	14.58	0
		14.6	80.2464	14.6	0
		14.62	80.42	14.62	0
		14.64	80.7866	14.64	0
		14.66	80.5743	14.66	0
		14.68	80.1499	14.68	0
		14.7	80.1113	14.7	0
		14.72	80.6129	14.72	0
		14.74	80.8252	14.74	0
		14.76	80.9216	14.76	0
		14.78	80.9795	14.78	0
		14.8	80.8637	14.8	0
		14.82	80.8059	14.82	0
		14.84	80.8637	14.84	0
		14.86	79.9955	14.86	0
		14.88	79.7833	14.88	0
		14.9	80.4972	14.9	0
		14.92	80.9023	14.92	0
		14.94	80.9216	14.94	0
		14.96	81.1339	14.96	0
		14.98	80.2656	14.98	0
		15	80.5358	15	0
		15.02	81.404	15.02	0
		15.04	81.539	15.04	0
		15.06	81.2496	15.06	0
		15.08	80.8059	15.08	0
		15.1	80.5165	15.1	0
		15.12	80.9409	15.12	0
		15.14	81.0953	15.14	0
		15.16	80.3621	15.16	0
		15.18	80.1113	15.18	0
		15.2	80.2849	15.2	0
		15.22	80.3428	15.22	0
		15.24	80.4779	15.24	0
		15.26	81.1339	15.26	4.92669e-05
		15.28	80.883	15.28	0.000265424
		15.3	80.9023	15.3	0.000403333
		15.32	81.0953	15.32	0.000552336
		15.34	80.748	15.34	0.000650813
		15.36	80.9602	15.36	0.000726411
		15.38	80.9216	15.38	0.000816003
		15.4	81.3654	15.4	0.000923273
		15.42	80.9216	15.42	0.00105
		15.44	80.2078	15.44	0.00121
		15.46	80.9602	15.46	0.00141
		15.48	81.1146	15.48	0.00166
		15.5	80.9988	15.5	0.00199
		15.52	81.2882	15.52	0.00242
		15.54	80.9409	15.54	0.00301
		15.56	81.2303	15.56	0.00385
		15.58	80.9023	15.58	0.00509
		15.6	80.3235	15.6	0.00704
		15.62	80.4007	15.62	0.0104
		15.64	80.3042	15.64	0.01767
		15.66	80.42	15.66	0.0467
		15.68	80.3814	15.68	0.15842
		15.7	80.6322	15.7	0.31392
		15.72	80.7866	15.72	0.26566
		15.74	81.0374	15.74	0.20307
		15.76	81.3461	15.76	0.10816
		15.78	81.1917	15.78	0.03628
		15.8	81.076	15.8	0.01461
		15.82	80.8637	15.82	0.00881
		15.84	80.7094	15.84	0.0061
		15.86	80.7287	15.86	0.00449
		15.88	80.7866	15.88	0.00344
		15.9	80.9602	15.9	0.00273
		15.92	80.9795	15.92	0.00226
		15.94	80.7287	15.94	0.00192
		15.96	81.1146	15.96	0.00166
		15.98	81.4426	15.98	0.00147
		16	81.404	16	0.00131
		16.02	80.9216	16.02	0.00118
		16.04	80.9216	16.04	0.00109
		16.06	80.9602	16.06	0.00102
		16.08	80.3621	16.08	0.000972199
		16.1	80.2849	16.1	0.00094735
		16.12	80.8637	16.12	0.000904536
		16.14	81.2882	16.14	0.000739047
		16.16	81.076	16.16	0.000705894
		16.18	80.6708	16.18	0.000727292
		16.2	80.9216	16.2	0.000869225
		16.22	81.4812	16.22	0.00114
		16.24	81.1532	16.24	0.00155
		16.26	80.8059	16.26	0.00224
		16.28	80.748	16.28	0.0036
		16.3	81.076	16.3	0.00821
		16.32	80.8252	16.32	0.02822
		16.34	80.4393	16.34	0.06847
		16.36	80.42	16.36	0.06932
		16.38	80.6515	16.38	0.05164
		16.4	80.8637	16.4	0.03481
		16.42	80.6708	16.42	0.01313
		16.44	81.0374	16.44	0.00458
		16.46	80.4972	16.46	0.00247
		16.48	80.7094	16.48	0.00166
		16.5	81.4812	16.5	0.0012
		16.52	80.9795	16.52	0.000906126
		16.54	81.0374	16.54	0.000710482
		16.56	80.8637	16.56	0.000572268
		16.58	81.0374	16.58	0.000470946
		16.6	81.0953	16.6	0.000394424
		16.62	80.8252	16.62	0.000335199
		16.64	80.4586	16.64	0.000288413
		16.66	81.1532	16.66	0.000250802
		16.68	81.4812	16.68	0.000220111
		16.7	81.4233	16.7	0.000194738
		16.72	81.404	16.72	0.000173519
		16.74	81.6548	16.74	0.000155593
		16.76	81.9056	16.76	0.000138939
		16.78	81.2303	16.78	8.73626e-05
		16.8	80.9602	16.8	4.36167e-05
		16.82	80.4972	16.82	2.09553e-05
		16.84	80.9216	16.84	4.40294e-07
		16.86	81.2303	16.86	0
		16.88	81.2303	16.88	0
		16.9	81.3075	16.9	0
		16.92	80.7866	16.92	0
		16.94	81.1146	16.94	0
		16.96	81.4812	16.96	0
		16.98	81.7706	16.98	0
		17	81.5197	17	0
		17.02	81.4233	17.02	0
		17.04	81.6548	17.04	0
		17.06	82.0021	17.06	0
		17.08	81.8863	17.08	0
		17.1	81.9442	17.1	0
		17.12	81.4619	17.12	0
		17.14	81.211	17.14	0
		17.16	81.4812	17.16	0
		17.18	81.1532	17.18	0
		17.2	80.6708	17.2	0
		17.22	80.4779	17.22	0
		17.24	80.6901	17.24	0
		17.26	81.0953	17.26	0
		17.28	81.3268	17.28	0
		17.3	81.5776	17.3	0
		17.32	81.0953	17.32	0
		17.34	80.9795	17.34	0
		17.36	81.0181	17.36	0
		17.38	81.2689	17.38	0
		17.4	81.9056	17.4	0
		17.42	81.9635	17.42	0
		17.44	81.7899	17.44	0
		17.46	81.539	17.46	0
		17.48	81.3654	17.48	0
		17.5	81.3461	17.5	0
		17.52	81.4233	17.52	0
		17.54	81.5197	17.54	0
		17.56	81.4426	17.56	0
		17.58	81.404	17.58	0
		17.6	81.3847	17.6	0
		17.62	81.4426	17.62	0
		17.64	81.404	17.64	0
		17.66	81.3075	17.66	0
		17.68	81.5969	17.68	0
		17.7	81.9056	17.7	9.31399e-06
		17.72	81.4233	17.72	8.89186e-05
		17.74	81.2689	17.74	0.000146691
		17.76	80.9216	17.76	0.000193806
		17.78	80.9988	17.78	0.000249547
		17.8	80.883	17.8	0.000279133
		17.82	81.3847	17.82	0.000312579
		17.84	82.0793	17.84	0.000352429
		17.86	81.8863	17.86	0.000400433
		17.88	81.9828	17.88	0.000458981
		17.9	81.2882	17.9	0.00053141
		17.92	81.5197	17.92	0.000622493
		17.94	81.9249	17.94	0.000739249
		17.96	81.6162	17.96	0.000892342
		17.98	81.7513	17.98	0.0011
		18	82.2336	18	0.00139
		18.02	82.1757	18.02	0.0018
		18.04	82.2143	18.04	0.00244
		18.06	82.0021	18.06	0.00349
		18.08	82.3494	18.08	0.00549
		18.1	82.4073	18.1	0.01175
		18.12	82.06	18.12	0.03953
		18.14	82.0986	18.14	0.10339
		18.16	82.195	18.16	0.11499
		18.18	82.2143	18.18	0.08039
		18.2	81.9056	18.2	0.06789
		18.22	81.9635	18.22	0.03206
		18.24	81.867	18.24	0.01056
		18.26	82.3301	18.26	0.00479
		18.28	81.7706	18.28	0.00306
		18.3	81.4812	18.3	0.00217
		18.32	81.211	18.32	0.00162
		18.34	81.6162	18.34	0.00126
		18.36	81.8092	18.36	0.00101
		18.38	81.7899	18.38	0.000823727
		18.4	81.5005	18.4	0.000686741
		18.42	81.6741	18.42	0.000581437
		18.44	81.9635	18.44	0.000498713
		18.46	82.1757	18.46	0.000432525
		18.48	82.4458	18.48	0.000378729
		18.5	81.8285	18.5	0.000334406
		18.52	81.7706	18.52	0.00029745
		18.54	82.2143	18.54	0.000266312
		18.56	82.6002	18.56	0.000239828
		18.58	82.5423	18.58	0.000176135
		18.6	82.4458	18.6	8.68651e-05
		18.62	82.5616	18.62	5.78904e-05
		18.64	81.9056	18.64	1.46969e-05
		18.66	81.9442	18.66	0
		18.68	82.2529	18.68	0
		18.7	82.3494	18.7	0
		18.72	82.06	18.72	0
		18.74	82.1757	18.74	0
		18.76	82.3494	18.76	0
		18.78	82.06	18.78	0
		18.8	81.4619	18.8	0
		18.82	81.6355	18.82	0
		18.84	82.0793	18.84	0
		18.86	81.5776	18.86	0
		18.88	81.6548	18.88	0
		18.9	82.06	18.9	0
		18.92	82.2529	18.92	0
		18.94	82.9475	18.94	0
		18.96	82.3108	18.96	0
		18.98	82.5037	18.98	0
		19	82.7738	19	0
		19.02	82.2143	19.02	0
		19.04	82.3494	19.04	0
		19.06	82.4844	19.06	0
		19.08	82.0986	19.08	0
		19.1	82.2143	19.1	0
		19.12	82.2143	19.12	0
		19.14	82.3108	19.14	0
		19.16	82.6581	19.16	0
		19.18	82.7545	19.18	0
		19.2	82.3687	19.2	0
		19.22	82.7738	19.22	0
		19.24	82.4844	19.24	0
		19.26	82.8317	19.26	0
		19.28	83.4877	19.28	0
		19.3	83.0054	19.3	0
		19.32	82.4458	19.32	0
		19.34	82.6388	19.34	1.41358e-06
		19.36	82.8703	19.36	1.50252e-05
		19.38	83.179	19.38	2.55296e-05
		19.4	82.8124	19.4	3.19454e-05
		19.42	82.2722	19.42	4.23882e-05
		19.44	82.2529	19.44	4.82848e-05
		19.46	82.9282	19.46	5.39841e-05
		19.48	83.2176	19.48	6.07579e-05
		19.5	82.9861	19.5	6.88952e-05
		19.52	83.044	19.52	7.87889e-05
		19.54	83.1404	19.54	9.09849e-05
		19.56	82.6002	19.56	0.000106259
		19.58	83.1018	19.58	0.000125747
		19.6	83.6807	19.6	0.000151157
		19.62	82.8317	19.62	0.000185167
		19.64	82.523	19.64	0.000232161
		19.66	82.716	19.66	0.000299719
		19.68	83.3912	19.68	0.000401877
		19.7	83.2562	19.7	0.000567059
		19.72	83.1211	19.72	0.00086748
		19.74	83.3334	19.74	0.00169
		19.76	83.7	19.76	0.00538
		19.78	83.2369	19.78	0.01562
		19.8	83.2369	19.8	0.02096
		19.82	83.5263	19.82	0.01381
		19.84	83.1404	19.84	0.01248
		19.86	83.1211	19.86	0.00823
		19.88	83.3719	19.88	0.00295
		19.9	83.7578	19.9	0.00109
		19.92	83.1597	19.92	0.000626507
		19.94	82.9089	19.94	0.00043073
		19.96	83.4105	19.96	0.000316277
		19.98	83.2755	19.98	0.000242498
		20	83.044	20	0.000192041
		20.02	82.9475	20.02	0.000155959
		20.04	83.2369	20.04	0.000129236
		20.06	83.0632	20.06	0.000108877
		20.08	83.1404	20.08	9.29997e-05
		20.1	83.6807	20.1	8.03743e-05
		20.12	83.835	20.12	7.0166e-05
		20.14	83.7771	20.14	6.17929e-05
		20.16	83.4877	20.16	5.48386e-05
		20.18	83.6228	20.18	4.89988e-05
		20.2	83.2948	20.2	4.4047e-05
		20.22	83.1018	20.22	3.71824e-05
		20.24	83.1983	20.24	2.07487e-05
		20.26	83.3141	20.26	1.27057e-05
		20.28	82.851	20.28	7.15669e-06
		20.3	83.0825	20.3	5.42232e-07
		20.32	83.6421	20.32	0
		20.34	83.5649	20.34	0
		20.36	83.4491	20.36	2.42998e-06
		20.38	83.5649	20.38	0.000127814
		20.4	83.2948	20.4	0.00027158
		20.42	83.6614	20.42	0.000321185
		20.44	84.5296	20.44	0.000434329
		20.46	84.5103	20.46	0.000518265
		20.48	84.2016	20.48	0.000578144
		20.5	83.5456	20.5	0.000649063
		20.52	82.6581	20.52	0.00073392
		20.54	83.4877	20.54	0.000836631
		20.56	83.9701	20.56	0.000962599
		20.58	83.4877	20.58	0.00112
		20.6	83.4491	20.6	0.00132
		20.62	83.9701	20.62	0.00158
		20.64	83.2562	20.64	0.00192
		20.66	83.5263	20.66	0.00238
		20.68	84.3559	20.68	0.00304
		20.7	83.9701	20.7	0.00402
		20.72	83.9894	20.72	0.00556
		20.74	84.2209	20.74	0.00822
		20.76	83.9508	20.76	0.01427
		20.78	84.3174	20.78	0.03919
		20.8	84.1437	20.8	0.12797
		20.82	83.9508	20.82	0.23427
		20.84	84.5682	20.84	0.17255
		20.86	84.7418	20.86	0.1308
		20.88	84.491	20.88	0.12076
		20.9	84.7032	20.9	0.05526
		20.92	84.7418	20.92	0.01831
		20.94	85.0505	20.94	0.00861
		20.96	84.7032	20.96	0.00558
		20.98	84.5682	20.98	0.004
		21	84.5489	21	0.00301
		21.02	84.1437	21.02	0.00235
		21.04	84.1823	21.04	0.00189
		21.06	84.1823	21.06	0.00156
		21.08	84.3559	21.08	0.0013
		21.1	84.4138	21.1	0.00111
		21.12	84.3752	21.12	0.000950927
		21.14	84.1051	21.14	0.000826815
		21.16	84.0087	21.16	0.000725611
		21.18	84.2016	21.18	0.000641984
		21.2	85.0505	21.2	0.000572073
		21.22	84.8769	21.22	0.000513025
		21.24	84.7804	21.24	0.000462449
		21.26	85.2049	21.26	0.000317676
		21.28	84.7997	21.28	0.000158938
		21.3	84.8769	21.3	0.000124547
		21.32	85.5907	21.32	4.41444e-05
		21.34	85.1663	21.34	0
		21.36	84.6261	21.36	0
		21.38	84.6646	21.38	0
		21.4	85.2242	21.4	0
		21.42	85.6486	21.42	0
		21.44	85.6872	21.44	0
		21.46	85.4943	21.46	0
		21.48	85.0119	21.48	0
		21.5	85.0312	21.5	0
		21.52	84.6839	21.52	0
		21.54	84.5682	21.54	0
		21.56	84.9155	21.56	0
		21.58	85.2049	21.58	0
		21.6	84.9926	21.6	0
		21.62	84.4524	21.62	0
		21.64	84.7032	21.64	0
		21.66	84.9733	21.66	0
		21.68	84.9733	21.68	0
		21.7	85.4364	21.7	0
		21.72	85.3399	21.72	0
		21.74	84.7225	21.74	0
		21.76	84.2209	21.76	0
		21.78	84.7032	21.78	0
		21.8	85.61	21.8	0
		21.82	85.6872	21.82	0
		21.84	85.9959	21.84	0
		21.86	84.9926	21.86	0
		21.88	84.6646	21.88	0
		21.9	84.9155	21.9	0
		21.92	85.3399	21.92	0
		21.94	85.5136	21.94	0
		21.96	85.61	21.96	0
		21.98	85.3785	21.98	0
		22	85.8416	22	0
		22.02	86.0731	22.02	0
		22.04	86.0731	22.04	0
		22.06	85.5907	22.06	0
		22.08	85.147	22.08	0
		22.1	85.6872	22.1	0
		22.12	86.0152	22.12	0
		22.14	85.938	22.14	0
		22.16	85.1663	22.16	0
		22.18	85.0505	22.18	0
		22.2	85.5329	22.2	0
		22.22	86.1889	22.22	0
		22.24	86.4397	22.24	0
		22.26	86.0152	22.26	0
		22.28	85.8223	22.28	9.69757e-07
		22.3	85.475	22.3	9.80616e-06
		22.32	85.5714	22.32	1.67868e-05
		22.34	85.938	22.34	1.94086e-05
		22.36	86.3239	22.36	2.60957e-05
		22.38	86.266	22.38	3.12884e-05
		22.4	86.131	22.4	3.48857e-05
		22.42	86.0538	22.42	3.91433e-05
		22.44	86.1503	22.44	4.42337e-05
		22.46	86.5554	22.46	5.039e-05
		22.48	85.8609	22.48	5.79332e-05
		22.5	85.8416	22.5	6.73152e-05
		22.52	86.459	22.52	7.9189e-05
		22.54	86.3432	22.54	9.45267e-05
		22.56	85.9959	22.56	0.000114827
		22.58	86.594	22.58	0.000142498
		22.6	85.7644	22.6	0.000181613
		22.62	85.2435	22.62	0.000239506
		22.64	85.9187	22.64	0.000330473
		22.66	87.0957	22.66	0.000486832
		22.68	86.922	22.68	0.000840323
		22.7	85.6486	22.7	0.00228
		22.72	85.2435	22.72	0.0074
		22.74	86.1696	22.74	0.01381
		22.76	86.5361	22.76	0.01016
		22.78	86.6712	22.78	0.00696
		22.8	85.61	22.8	0.00764
		22.82	85.6293	22.82	0.00438
		22.84	85.9187	22.84	0.0015
		22.86	86.2467	22.86	0.000605892
		22.88	86.5747	22.88	0.000368764
		22.9	86.4011	22.9	0.000259186
		22.92	86.131	22.92	0.000193134
		22.94	86.1889	22.94	0.000149783
		22.96	86.7098	22.96	0.000119715
		22.98	86.3239	22.98	9.79637e-05
		23	86.6133	23	8.1698e-05
		23.02	86.787	23.02	6.92038e-05
		23.04	86.459	23.04	5.93914e-05
		23.06	85.8802	23.06	5.15402e-05
		23.08	86.7291	23.08	4.51576e-05
		23.1	86.459	23.1	3.98971e-05
		23.12	86.5361	23.12	3.55091e-05
		23.14	86.9992	23.14	3.181e-05
		23.16	87.3851	23.16	2.86623e-05
		23.18	87.1342	23.18	2.24552e-05
		23.2	86.1889	23.2	1.29471e-05
		23.22	86.2467	23.22	1.07452e-05
		23.24	86.5747	23.24	7.95841e-06
		23.26	86.7484	23.26	4.16771e-06
		23.28	87.0378	23.28	4.23881e-06
		23.3	86.9027	23.3	4.72282e-06
		23.32	86.3818	23.32	5.29013e-06
		23.34	86.3818	23.34	5.96659e-06
		23.36	86.7677	23.36	6.78221e-06
		23.38	86.4397	23.38	7.7781e-06
		23.4	87.2114	23.4	9.01186e-06
		23.42	87.5201	23.42	1.05661e-05
		23.44	86.1889	23.44	1.25629e-05
		23.46	87.0185	23.46	1.51888e-05
		23.48	87.3465	23.48	1.87402e-05
		23.5	86.9992	23.5	2.37121e-05
		23.52	87.2693	23.52	3.09807e-05
		23.54	86.9992	23.54	4.22185e-05
		23.56	86.7677	23.56	6.10167e-05
		23.58	86.787	23.58	9.95141e-05
		23.6	86.8834	23.6	0.000238786
		23.62	86.8256	23.62	0.000796018
		23.64	87.3272	23.64	0.00178
		23.66	87.5973	23.66	0.00161
		23.68	87.4237	23.68	0.000950559
		23.7	87.3465	23.7	0.00105
		23.72	86.8256	23.72	0.00082525
		23.74	86.594	23.74	0.000335841
		23.76	87.0571	23.76	0.000137138
		23.78	87.7517	23.78	9.034e-05
		23.8	87.443	23.8	7.57322e-05
		23.82	86.7484	23.82	7.02186e-05
		23.84	86.594	23.84	6.98078e-05
		23.86	86.6905	23.86	7.32606e-05
		23.88	86.922	23.88	8.03661e-05
		23.9	86.9606	23.9	9.16253e-05
		23.92	87.3272	23.92	0.000108303
		23.94	87.6359	23.94	0.0001328
		23.96	87.5394	23.96	0.000169555
		23.98	87.4044	23.98	0.000227171
		24	87.6745	24	0.00032418
		24.02	87.8095	24.02	0.000522931
		24.04	87.5008	24.04	0.00124
		24.06	87.9446	24.06	0.0041
		24.08	88.4848	24.08	0.00923
		24.1	87.6166	24.1	0.00841
		24.12	87.115	24.12	0.00483
		24.14	87.4622	24.14	0.00529
		24.16	87.2693	24.16	0.00441
		24.18	87.5008	24.18	0.00178
		24.2	88.4269	24.2	0.000613314
		24.22	87.8674	24.22	0.000320102
		24.24	87.8674	24.24	0.000215677
		24.26	87.4044	24.26	0.000157395
		24.28	87.5587	24.28	0.000120284
		24.3	87.9639	24.3	9.50836e-05
		24.32	87.3272	24.32	7.71451e-05
		24.34	87.5201	24.34	6.38984e-05
		24.36	87.6359	24.36	5.38255e-05
		24.38	88.0025	24.38	4.59799e-05
		24.4	87.4815	24.4	3.97455e-05
		24.42	87.0571	24.42	3.47067e-05
		24.44	87.443	24.44	3.05746e-05
		24.46	88.0797	24.46	2.71427e-05
		24.48	87.5394	24.48	2.42606e-05
		24.5	88.2919	24.5	2.18164e-05
		24.52	88.234	24.52	1.92036e-05
		24.54	88.1954	24.54	1.18939e-05
		24.56	88.1375	24.56	6.50531e-06
		24.58	88.234	24.58	5.71292e-06
		24.6	89.6039	24.6	2.53164e-06
		24.62	89.4688	24.62	2.61135e-08
		24.64	88.7356	24.64	0
		24.66	88.6971	24.66	0
		24.68	88.1375	24.68	0
		24.7	88.1761	24.7	0
		24.72	87.8674	24.72	0
		24.74	87.8481	24.74	0
		24.76	87.8867	24.76	0
		24.78	88.0797	24.78	0
		24.8	88.234	24.8	0
		24.82	88.099	24.82	0
		24.84	88.1568	24.84	0
		24.86	88.9286	24.86	0
		24.88	88.9286	24.88	0
		24.9	88.5813	24.9	1.99367e-05
		24.92	88.8514	24.92	9.43565e-05
		24.94	89.3337	24.94	0.000134178
		24.96	89.4302	24.96	0.000152629
		24.98	89.0058	24.98	0.000203176
		25	89.3145	25	0.000247506
		25.02	89.0058	25.02	0.000275613
		25.04	88.7356	25.04	0.000308817
		25.06	88.8128	25.06	0.000348432
		25.08	88.7742	25.08	0.000396232
		25.1	88.7742	25.1	0.000454646
		25.12	88.7164	25.12	0.000527084
		25.14	89.0829	25.14	0.00061845
		25.16	89.1601	25.16	0.000736005
		25.18	89.1408	25.18	0.000890875
		25.2	88.5234	25.2	0.0011
		25.22	88.8321	25.22	0.0014
		25.24	89.546	25.24	0.00183
		25.26	89.1794	25.26	0.0025
		25.28	88.89	25.28	0.00364
		25.3	89.1987	25.3	0.00607
		25.32	89.1794	25.32	0.01534
		25.34	89.353	25.34	0.05014
		25.36	89.9897	25.36	0.10376
		25.38	89.546	25.38	0.08548
		25.4	89.1987	25.4	0.04795
		25.42	88.6778	25.42	0.0552
		25.44	88.2533	25.44	0.04952
		25.46	88.9672	25.46	0.02088
		25.48	89.6617	25.48	0.00711
		25.5	89.874	25.5	0.00358
		25.52	90.5686	25.52	0.00239
		25.54	89.6617	25.54	0.00174
		25.56	89.0443	25.56	0.00133
		25.58	89.3916	25.58	0.00105
		25.6	89.8354	25.6	0.000849484
		25.62	90.0862	25.62	0.000703347
		25.64	90.6457	25.64	0.000592329
		25.66	89.9704	25.66	0.000505918
		25.68	90.4335	25.68	0.000437287
		25.7	90.1827	25.7	0.000381836
		25.72	89.8933	25.72	0.00061372
		25.74	89.4495	25.74	0.00165
		25.76	89.2373	25.76	0.00221
		25.78	90.009	25.78	0.00241
		25.8	89.7389	25.8	0.00308
		25.82	89.7196	25.82	0.0037
		25.84	90.4142	25.84	0.00404
		25.86	89.8933	25.86	0.0045
		25.88	89.8354	25.88	0.00504
		25.9	90.4721	25.9	0.00568
		25.92	90.1827	25.92	0.0065
		25.94	90.4335	25.94	0.00753
		25.96	90.6072	25.96	0.00881
		25.98	89.9512	25.98	0.01046
		26	89.7389	26	0.01263
		26.02	89.5846	26.02	0.01555
		26.04	89.4881	26.04	0.01962
		26.06	89.7003	26.06	0.02556
		26.08	90.1248	26.08	0.0347
		26.1	90.2599	26.1	0.04988
		26.12	90.0862	26.12	0.08094
		26.14	90.7036	26.14	0.19066
		26.16	90.2792	26.16	0.62314
		26.18	90.3949	26.18	1.42031
		26.2	91.1281	26.2	1.34652
		26.22	90.6843	26.22	0.71481
		26.24	90.009	26.24	0.72882
		26.26	90.665	26.26	0.80471
		26.28	90.6264	26.28	0.4025
		26.3	89.9512	26.3	0.13894
		26.32	90.1441	26.32	0.06494
		26.34	90.6072	26.34	0.04416
		26.36	90.8194	26.36	0.03443
		26.38	90.9737	26.38	0.02911
		26.4	90.6843	26.4	0.02642
		26.42	90.4528	26.42	0.02566
		26.44	90.5493	26.44	0.02668
		26.46	90.202	26.46	0.02975
		26.48	90.8773	26.48	0.03578
		26.5	90.2599	26.5	0.0469
		26.52	90.4335	26.52	0.07042
		26.54	91.2438	26.54	0.15388
		26.56	92.1314	26.56	0.49098
		26.58	91.5525	26.58	1.14219
		26.6	90.7808	26.6	1.12896
		26.62	90.8966	26.62	0.59299
		26.64	91.0702	26.64	0.57153
		26.66	91.0316	26.66	0.67383
		26.68	91.514	26.68	0.36042
		26.7	91.7455	26.7	0.12332
		26.72	91.0895	26.72	0.05208
		26.74	91.1088	26.74	0.03231
		26.76	91.3596	26.76	0.023
		26.78	91.6683	26.78	0.0173
		26.8	91.5525	26.8	0.01352
		26.82	91.0509	26.82	0.01088
		26.84	90.9159	26.84	0.00895
		26.86	91.1474	26.86	0.0075
		26.88	90.8194	26.88	0.00638
		26.9	90.5686	26.9	0.00558
		26.92	90.9159	26.92	0.00523
		26.94	90.6264	26.94	0.00489
		26.96	89.7775	26.96	0.00448
		26.98	89.7582	26.98	0.00428
		27	90.202	27	0.00421
		27.02	90.4528	27.02	0.00408
		27.04	90.8194	27.04	0.00361
		27.06	90.2792	27.06	0.00284
		27.08	90.7615	27.08	0.00279
		27.1	90.4528	27.1	0.00293
		27.12	90.993	27.12	0.00284
		27.14	91.1474	27.14	0.00303
		27.16	90.4528	27.16	0.00358
		27.18	89.353	27.18	0.0043
		27.2	89.4495	27.2	0.00526
		27.22	90.1827	27.22	0.00659
		27.24	90.2599	27.24	0.00849
		27.26	89.681	27.26	0.01138
		27.28	90.4335	27.28	0.01607
		27.3	90.1827	27.3	0.025
		27.32	90.4528	27.32	0.05162
		27.34	89.9897	27.34	0.16267
		27.36	89.3916	27.36	0.42959
		27.38	89.2952	27.38	0.53352
		27.4	88.8321	27.4	0.29416
		27.42	88.8707	27.42	0.2176
		27.44	89.1022	27.44	0.29577
		27.46	89.9319	27.46	0.20926
		27.48	89.4688	27.48	0.07922
		27.5	89.025	27.5	0.02987
		27.52	88.8128	27.52	0.01744
		27.54	89.2373	27.54	0.01271
		27.56	89.218	27.56	0.01014
		27.58	88.6006	27.58	0.00869
		27.6	89.1215	27.6	0.00796
		27.62	89.5653	27.62	0.00784
		27.64	89.1215	27.64	0.00835
		27.66	89.1215	27.66	0.00971
		27.68	88.9286	27.68	0.01263
		27.7	89.0829	27.7	0.02077
		27.72	88.7164	27.72	0.05587
		27.74	88.89	27.74	0.16265
		27.76	88.5234	27.76	0.26147
		27.78	88.3498	27.78	0.16973
		27.8	87.8674	27.8	0.09779
		27.82	87.9832	27.82	0.1284
		27.84	87.9639	27.84	0.12106
		27.86	88.0218	27.86	0.05325
		27.88	88.6392	27.88	0.01837
		27.9	88.3305	27.9	0.009
		27.92	87.7517	27.92	0.00585
		27.94	87.8867	27.94	0.00423
		27.96	87.6359	27.96	0.00323
		27.98	87.0378	27.98	0.00255
		28	87.3851	28	0.00207
		28.02	87.578	28.02	0.00172
		28.04	86.9799	28.04	0.00145
		28.06	86.6905	28.06	0.00125
		28.08	86.594	28.08	0.00109
		28.1	86.9992	28.1	0.000956252
		28.12	87.0571	28.12	0.000851752
		28.14	87.3851	28.14	0.000766603
		28.16	87.3851	28.16	0.000693221
		28.18	87.4044	28.18	0.000632061
		28.2	86.7098	28.2	0.000578797
		28.22	86.594	28.22	0.000418086
		28.24	86.787	28.24	0.000254425
		28.26	86.2853	28.26	0.000235541
		28.28	86.3818	28.28	0.000212475
		28.3	86.8448	28.3	0.000139005
		28.32	86.1889	28.32	0.000119183
		28.34	86.1889	28.34	0.000146073
		28.36	86.3046	28.36	0.000183329
		28.38	86.1503	28.38	0.000237095
		28.4	86.4204	28.4	0.000325212
		28.42	86.0731	28.42	0.000621082
		28.44	85.6872	28.44	0.00106
		28.46	84.9733	28.46	0.00194
		28.48	85.4557	28.48	0.00538
		28.5	86.4976	28.5	0.01289
		28.52	85.6679	28.52	0.01465
		28.54	85.3013	28.54	0.00809
		28.56	85.8609	28.56	0.00638
		28.58	85.475	28.58	0.00885
		28.6	85.2242	28.6	0.00702
		28.62	85.6486	28.62	0.00359
		28.64	85.1663	28.64	0.00235
		28.66	84.7804	28.66	0.00224
		28.68	84.7611	28.68	0.00244
		28.7	84.8576	28.7	0.0028
		28.72	84.4138	28.72	0.00335
		28.74	84.2595	28.74	0.00416
		28.76	84.0665	28.76	0.00536
		28.78	83.9894	28.78	0.00725
		28.8	84.163	28.8	0.01044
		28.82	84.4138	28.82	0.01733
		28.84	84.4331	28.84	0.04327
		28.86	84.4138	28.86	0.13778
		28.88	83.8157	28.88	0.28659
		28.9	83.6614	28.9	0.2465
		28.92	83.8929	28.92	0.12159
		28.94	84.0665	28.94	0.12011
		28.96	83.7771	28.96	0.16123
		28.98	83.2948	28.98	0.09934
		29	83.7771	29	0.03563
		29.02	84.0858	29.02	0.0139
		29.04	83.5842	29.04	0.00821
		29.06	83.1018	29.06	0.00576
		29.08	83.6614	29.08	0.00431
		29.1	82.4651	29.1	0.00336
		29.12	82.3301	29.12	0.00269
		29.14	82.7738	29.14	0.00222
		29.16	82.6967	29.16	0.00186
		29.18	82.5423	29.18	0.00159
		29.2	82.4266	29.2	0.00137
		29.22	82.6195	29.22	0.0012
		29.24	82.5809	29.24	0.00106
		29.26	82.6774	29.26	0.000950424
		29.28	82.6002	29.28	0.000855482
		29.3	82.4073	29.3	0.000776637
		29.32	82.4266	29.32	0.000711057
		29.34	82.4073	29.34	0.000608696
		29.36	82.1564	29.36	0.000386614
		29.38	81.6934	29.38	0.000280189
		29.4	82.06	29.4	0.000275757
		29.42	82.851	29.42	0.000227565
		29.44	82.4651	29.44	0.000151792
		29.46	81.867	29.46	0.000163558
		29.48	81.4233	29.48	0.000210484
		29.5	81.4426	29.5	0.000288545
		29.52	81.5005	29.52	0.000410847
		29.54	81.4426	29.54	0.00062207
		29.56	81.8285	29.56	0.00123
		29.58	81.6548	29.58	0.00376
		29.6	81.7127	29.6	0.0101
		29.62	81.3268	29.62	0.0135
		29.64	81.3268	29.64	0.00766
		29.66	81.5969	29.66	0.00459
		29.68	81.7513	29.68	0.00657
		29.7	81.3461	29.7	0.00657
		29.72	80.8252	29.72	0.00306
		29.74	80.42	29.74	0.00111
		29.76	80.9216	29.76	0.000585323
		29.78	81.1917	29.78	0.000439418
		29.8	81.3075	29.8	0.000381141
		29.82	81.4619	29.82	0.00036595
		29.84	81.076	29.84	0.000385842
		29.86	80.9409	29.86	0.000446025
		29.88	81.3461	29.88	0.000568329
		29.9	81.3847	29.9	0.000833462
		29.92	80.7866	29.92	0.00176
		29.94	80.8252	29.94	0.00543
		29.96	80.5936	29.96	0.01291
		29.98	80.4779	29.98	0.01393
		30	80.0534	30	0.00709
		30.02	81.076	30.02	0.0051
		30.04	81.3847	30.04	0.00767
		30.06	80.7287	30.06	0.00658
		30.08	80.42	30.08	0.00277
		30.1	80.1306	30.1	0.00097116
		30.12	79.9184	30.12	0.000496917
		30.14	80.0148	30.14	0.000335974
		30.16	80.2849	30.16	0.000244512
		30.18	80.4779	30.18	0.000184968
		30.2	80.6708	30.2	0.000166118
		30.22	80.6708	30.22	0.000178489
		30.24	80.3042	30.24	0.000173913
		30.26	80.2271	30.26	0.000165774
		30.28	80.2656	30.28	0.000173892
		30.3	80.9602	30.3	0.00019335
		30.32	80.8252	30.32	0.000203325
		30.34	80.3235	30.34	0.000213967
		30.36	79.8798	30.36	0.000228802
		30.38	79.3395	30.38	0.000248423
		30.4	79.3588	30.4	0.000273766
		30.42	79.7447	30.42	0.00030603
		30.44	79.7061	30.44	0.000340692
		30.46	79.2817	30.46	0.000387112
		30.48	79.5518	30.48	0.000458235
		30.5	79.8605	30.5	0.000553541
		30.52	79.0887	30.52	0.000680726
		30.54	78.7221	30.54	0.000867102
		30.56	78.9151	30.56	0.00116
		30.58	79.2431	30.58	0.00161
		30.6	79.629	30.6	0.00239
		30.62	78.7993	30.62	0.00441
		30.64	78.452	30.64	0.01267
		30.66	78.7993	30.66	0.0367
		30.68	79.2045	30.68	0.05898
		30.7	79.0887	30.7	0.03877
		30.72	79.2238	30.72	0.0193
		30.74	79.8412	30.74	0.02358
		30.76	79.4553	30.76	0.03097
		30.78	78.9344	30.78	0.01829
		30.8	79.1852	30.8	0.00662
		30.82	78.7414	30.82	0.00274
		30.84	78.6257	30.84	0.00172
		30.86	78.8379	30.86	0.00131
		30.88	79.0115	30.88	0.00109
		30.9	78.7993	30.9	0.000983748
		30.92	79.0308	30.92	0.000978978
		30.94	78.7221	30.94	0.00109
		30.96	79.2817	30.96	0.00146
		30.98	79.108	30.98	0.00301
		31	78.5485	31	0.00876
		31.02	78.7993	31.02	0.01816
		31.04	78.4906	31.04	0.01643
		31.06	78.4713	31.06	0.00793
		31.08	78.1626	31.08	0.00648
		31.1	78.452	31.1	0.00996
		31.12	78.8379	31.12	0.00828
		31.14	78.5871	31.14	0.0035
		31.16	78.0661	31.16	0.00126
		31.18	78.1626	31.18	0.000654484
		31.2	78.3941	31.2	0.000451463
		31.22	78.1819	31.22	0.000334005
		31.24	78.124	31.24	0.000246646
		31.26	78.6257	31.26	0.000191669
		31.28	78.2205	31.28	0.000157806
		31.3	77.9118	31.3	0.000133195
		31.32	77.9697	31.32	0.000115624
		31.34	78.2012	31.34	0.000101889
		31.36	78.1433	31.36	9.0789e-05
		31.38	77.7767	31.38	8.21751e-05
		31.4	77.796	31.4	7.55494e-05
		31.42	78.317	31.42	7.05861e-05
		31.44	78.0469	31.44	6.70881e-05
		31.46	78.0469	31.46	6.49668e-05
		31.48	77.989	31.48	6.40256e-05
		31.5	77.5066	31.5	5.6156e-05
		31.52	77.6417	31.52	4.91515e-05
		31.54	77.8925	31.54	5.45428e-05
		31.56	77.989	31.56	9.75358e-05
		31.58	77.5452	31.58	0.000187924
		31.6	77.1979	31.6	0.000243775
		31.62	77.3137	31.62	0.00029785
		31.64	77.8539	31.64	0.000412295
		31.66	77.6996	31.66	0.000769516
		31.68	77.796	31.68	0.00191
		31.7	77.989	31.7	0.00389
		31.72	77.661	31.72	0.00385
		31.74	77.3716	31.74	0.00211
		31.76	77.468	31.76	0.00167
		31.78	77.9118	31.78	0.00244
		31.8	77.5259	31.8	0.00247
		31.82	76.8506	31.82	0.00158
		31.84	76.7927	31.84	0.00116
		31.86	77.4102	31.86	0.00119
		31.88	77.7574	31.88	0.00139
		31.9	77.5452	31.9	0.0017
		31.92	76.9085	31.92	0.00218
		31.94	76.8506	31.94	0.00294
		31.96	77.1593	31.96	0.00421
		31.98	77.2944	31.98	0.00699
		32	77.9118	32	0.01731
		32.02	77.5452	32.02	0.05359
		32.04	77.1014	32.04	0.11143
		32.06	77.0243	32.06	0.10087
		32.08	76.677	32.08	0.04789
		32.1	76.6963	32.1	0.03638
		32.12	76.7349	32.12	0.05822
		32.14	76.8313	32.14	0.05464
		32.16	76.812	32.16	0.02464
		32.18	77.14	32.18	0.00859
		32.2	76.8313	32.2	0.00413
		32.22	77.1014	32.22	0.00272
		32.24	77.2365	32.24	0.00198
		32.26	77.0436	32.26	0.00152
		32.28	77.2172	32.28	0.0012
		32.3	76.6191	32.3	0.000980199
		32.32	76.3297	32.32	0.000814585
		32.34	76.4455	32.34	0.000688387
		32.36	76.1175	32.36	0.000589855
		32.38	76.2525	32.38	0.000511354
		32.4	76.4069	32.4	0.000447739
		32.42	76.5805	32.42	0.000395432
		32.44	76.5033	32.44	0.000351876
		32.46	76.2525	32.46	0.000315207
		32.48	76.349	32.48	0.000284032
		32.5	76.677	32.5	0.0002573
		32.52	77.0436	32.52	0.000193956
		32.54	76.6577	32.54	0.000108561
		32.56	76.3104	32.56	9.38923e-05
		32.58	76.2718	32.58	9.8057e-05
		32.6	76.7349	32.6	7.80544e-05
		32.62	76.7349	32.62	4.12028e-05
		32.64	76.5033	32.64	3.66421e-05
		32.66	76.4648	32.66	4.63129e-05
		32.68	76.6577	32.68	5.21484e-05
		32.7	76.5033	32.7	5.80876e-05
		32.72	76.5226	32.72	6.51101e-05
		32.74	76.1561	32.74	7.34983e-05
		32.76	75.7316	32.76	8.36334e-05
		32.78	75.8088	32.78	9.60403e-05
		32.8	75.8281	32.8	0.000111458
		32.82	76.1753	32.82	0.000130956
		32.84	76.5419	32.84	0.000156125
		32.86	76.1946	32.86	0.000189422
		32.88	76.5612	32.88	0.000234798
		32.9	76.5226	32.9	0.000298949
		32.92	76.2911	32.92	0.000393943
		32.94	76.3876	32.94	0.000543477
		32.96	76.677	32.96	0.000807044
		32.98	76.1753	32.98	0.00148
		33	76.2332	33	0.00418
		33.02	76.2139	33.02	0.01199
		33.04	76.5226	33.04	0.01997
		33.06	76.9664	33.06	0.014
		33.08	76.7156	33.08	0.00641
		33.1	76.484	33.1	0.00637
		33.12	76.4262	33.12	0.01019
		33.14	76.9085	33.14	0.00834
		33.16	76.5419	33.16	0.00351
		33.18	75.9052	33.18	0.00125
		33.2	76.021	33.2	0.000673081
		33.22	75.9631	33.22	0.000519722
		33.24	76.0982	33.24	0.00042564
		33.26	76.2139	33.26	0.000363059
		33.28	75.5387	33.28	0.000334154
		33.3	75.9824	33.3	0.000339533
		33.32	76.349	33.32	0.000344211
		33.34	76.0596	33.34	0.000347225
		33.36	76.4648	33.36	0.000358769
		33.38	76.2139	33.38	0.00037869
		33.4	75.8859	33.4	0.000407575
		33.42	75.6158	33.42	0.000446761
		33.44	75.8474	33.44	0.000498497
		33.46	76.0982	33.46	0.000566274
		33.48	75.693	33.48	0.000655425
		33.5	75.1335	33.5	0.000774143
		33.52	76.0403	33.52	0.000927992
		33.54	75.6737	33.54	0.00114
		33.56	75.5965	33.56	0.00147
		33.58	75.5772	33.58	0.00198
		33.6	75.7509	33.6	0.00281
		33.62	75.4422	33.62	0.0045
		33.64	75.4036	33.64	0.01036
		33.66	75.7316	33.66	0.03198
		33.68	75.9052	33.68	0.07272
		33.7	75.9824	33.7	0.07725
		33.72	75.4036	33.72	0.03878
		33.74	75.3457	33.74	0.02215
		33.76	75.5965	33.76	0.03385
		33.78	75.5387	33.78	0.04374
		33.8	75.037	33.8	0.02555
		33.82	75.23	33.82	0.00932
		33.84	75.1142	33.84	0.00375
		33.86	75.6351	33.86	0.00224
		33.88	75.9631	33.88	0.00159
		33.9	75.7123	33.9	0.0012
		33.92	75.2685	33.92	0.000936469
		33.94	75.365	33.94	0.000755555
		33.96	75.4808	33.96	0.000623557
		33.98	75.2685	33.98	0.000524039
		34	75.6158	34	0.000447
		34.02	75.7123	34.02	0.000386053
		34.04	75.5001	34.04	0.000336952
		34.06	75.2878	34.06	0.000296778
		34.08	75.037	34.08	0.000263468
		34.1	75.3071	34.1	0.000235526
		34.12	75.365	34.12	0.000211848
		34.14	75.3843	34.14	0.000200475
		34.16	75.1142	34.16	0.000199395
		34.18	75.0563	34.18	0.00015142
		34.2	75.3457	34.2	0.000110248
		34.22	75.7509	34.22	0.000109999
		34.24	75.5772	34.24	0.000120523
		34.26	75.4808	34.26	0.000115159
		34.28	75.0949	34.28	9.94039e-05
		34.3	75.3264	34.3	0.000106322
		34.32	75.6737	34.32	0.00011921
		34.34	75.3264	34.34	0.000134611
		34.36	74.7283	34.36	0.000153233
		34.38	75.1335	34.38	0.000176046
		34.4	75.3071	34.4	0.000204422
		34.42	74.902	34.42	0.000240346
		34.44	74.8634	34.44	0.000286804
		34.46	74.9213	34.46	0.000350176
		34.48	74.4582	34.48	0.000436782
		34.5	74.4196	34.5	0.000556686
		34.52	74.6897	34.52	0.000734077
		34.54	74.8441	34.54	0.00101
		34.56	75.1528	34.56	0.00152
		34.58	75.4615	34.58	0.00288
		34.6	75.4422	34.6	0.00826
		34.62	75.1335	34.62	0.02275
		34.64	74.9213	34.64	0.03559
		34.66	74.709	34.66	0.02379
		34.68	74.4389	34.68	0.01063
		34.7	74.709	34.7	0.0102
		34.72	74.5932	34.72	0.01726
		34.74	74.8248	34.74	0.01612
		34.76	74.6897	34.76	0.00742
		34.78	74.3038	34.78	0.00266
		34.8	74.5161	34.8	0.0013
		34.82	74.7283	34.82	0.000883228
		34.84	75.0563	34.84	0.00068683
		34.86	74.902	34.86	0.000585543
		34.88	74.5354	34.88	0.000563046
		34.9	74.5547	34.9	0.000719813
		34.92	74.5932	34.92	0.00153
		34.94	74.3038	34.94	0.00338
		34.96	74.5547	34.96	0.0042
		34.98	74.9213	34.98	0.00242
		35	74.6704	35	0.0012

## Sheet: Fig 2d
			Experimental		Simulated
		2θ (°)	Intensity (a.u.)	2θ (°)	Intensity (a.u.)			The lines were moved vertically
		2	136.248	2	0
		2.02	134.549	2.02	0
		2.04	132.865	2.04	0
		2.06	131.197	2.06	0
		2.08	129.544	2.08	0
		2.1	127.907	2.1	0
		2.12	126.285	2.12	0
		2.14	124.679	2.14	0
		2.16	123.089	2.16	0
		2.18	121.514	2.18	0
		2.2	119.955	2.2	0
		2.22	118.451	2.22	0
		2.24	116.858	2.24	0
		2.26	114.892	2.26	0
		2.28	112.949	2.28	0
		2.3	111.428	2.3	0
		2.32	110.11	2.32	0
		2.34	108.805	2.34	0
		2.36	107.593	2.36	0
		2.38	106.667	2.38	0
		2.4	105.758	2.4	0
		2.42	104.82	2.42	0
		2.44	103.829	2.44	0
		2.46	103.014	2.46	0
		2.48	102.237	2.48	0
		2.5	101.417	2.5	0
		2.52	100.298	2.52	0
		2.54	99.4228	2.54	0
		2.56	98.7084	2.56	0
		2.58	98.2491	2.58	0
		2.6	97.6162	2.6	0
		2.62	96.9341	2.62	0
		2.64	95.7938	2.64	0
		2.66	94.5159	2.66	0
		2.68	93.5685	2.68	0
		2.7	92.9069	2.7	0
		2.72	92.0853	2.72	0
		2.74	91.2647	2.74	0
		2.76	90.5274	2.76	0
		2.78	89.9374	2.78	0
		2.8	89.245	2.8	0
		2.82	88.7347	2.82	0
		2.84	88.2423	2.84	0
		2.86	87.9465	2.86	0
		2.88	87.6066	2.88	0
		2.9	87.1256	2.9	0
		2.92	86.5737	2.92	0
		2.94	86.2724	2.94	0
		2.96	85.9989	2.96	0
		2.98	85.8213	2.98	0
		3	85.6243	3	0
		3.02	85.4597	3.02	0
		3.04	84.9707	3.04	0
		3.06	84.4359	3.06	0
		3.08	83.783	3.08	0
		3.1	83.1558	3.1	0
		3.12	82.5561	3.12	0
		3.14	82.2963	3.14	0
		3.16	81.9264	3.16	0
		3.18	81.6	3.18	0
		3.2	81.1577	3.2	0
		3.22	80.8131	3.22	0
		3.24	80.3996	3.24	0
		3.26	80.3506	3.26	0
		3.28	80.134	3.28	0
		3.3	79.676	3.3	0
		3.32	79.2898	3.32	0
		3.34	79.0809	3.34	0
		3.36	78.9411	3.36	0
		3.38	78.8539	3.38	0
		3.4	78.8251	3.4	0
		3.42	78.5463	3.42	0
		3.44	78.1803	3.44	0
		3.46	77.9393	3.46	0
		3.48	77.7493	3.48	0
		3.5	77.7768	3.5	0
		3.52	77.8549	3.52	0
		3.54	77.7883	3.54	0
		3.56	77.4917	3.56	0
		3.58	77.4264	3.58	0
		3.6	77.2898	3.6	0
		3.62	77.0249	3.62	0
		3.64	76.8368	3.64	0
		3.66	76.7897	3.66	0
		3.68	76.4493	3.68	0
		3.7	76.0231	3.7	0
		3.72	75.648	3.72	0
		3.74	75.1583	3.74	0
		3.76	74.8484	3.76	0
		3.78	74.6485	3.78	0
		3.8	74.3322	3.8	0
		3.82	73.8163	3.82	0
		3.84	73.5806	3.84	0
		3.86	73.4719	3.86	0
		3.88	73.2384	3.88	0
		3.9	73.0662	3.9	0
		3.92	73.159	3.92	0
		3.94	73.3318	3.94	0
		3.96	73.5081	3.96	0
		3.98	73.5218	3.98	0
		4	73.5084	4	0
		4.02	73.5601	4.02	0
		4.04	73.8019	4.04	0
		4.06	73.8332	4.06	0
		4.08	73.6548	4.08	0
		4.1	73.4511	4.1	0
		4.12	73.239	4.12	0
		4.14	73.0156	4.14	0
		4.16	72.73	4.16	0
		4.18	72.2642	4.18	0
		4.2	71.743	4.2	0
		4.22	71.3843	4.22	0
		4.24	71.423	4.24	0
		4.26	71.4826	4.26	0
		4.28	71.3843	4.28	0
		4.3	71.3387	4.3	0
		4.32	71.8148	4.32	0
		4.34	72.2956	4.34	0
		4.36	72.6789	4.36	0
		4.38	73.0653	4.38	0
		4.4	73.7897	4.4	0
		4.42	74.4451	4.42	0
		4.44	75.0515	4.44	0
		4.46	75.4536	4.46	0
		4.48	75.6678	4.48	0
		4.5	75.9575	4.5	0
		4.52	76.2991	4.52	0
		4.54	76.5916	4.54	0
		4.56	76.6589	4.56	0
		4.58	76.981	4.58	0
		4.6	77.4667	4.6	0
		4.62	77.8702	4.62	0
		4.64	78.3039	4.64	0
		4.66	78.5984	4.66	0
		4.68	78.8379	4.68	0
		4.7	79.0998	4.7	0
		4.72	79.8005	4.72	0
		4.74	80.4712	4.74	0
		4.76	81.1676	4.76	0
		4.78	81.8722	4.78	0
		4.8	82.5025	4.8	0
		4.82	83.0382	4.82	0
		4.84	83.5722	4.84	0
		4.86	84.1231	4.86	0
		4.88	84.6714	4.88	0
		4.9	85.3798	4.9	0
		4.92	86.0488	4.92	0
		4.94	86.4649	4.94	0.000287521
		4.96	86.9796	4.96	0.03505
		4.98	87.6849	4.98	0.09207
		5	88.4323	5	0.11244
		5.02	89.1607	5.02	0.12499
		5.04	90.2732	5.04	0.13976
		5.06	91.4385	5.06	0.15731
		5.08	92.5698	5.08	0.17837
		5.1	93.638	5.1	0.20397
		5.12	94.9807	5.12	0.23548
		5.14	96.4995	5.14	0.27489
		5.16	98.3112	5.16	0.32506
		5.18	100.19	5.18	0.39027
		5.2	101.72	5.2	0.47719
		5.22	103.205	5.22	0.59657
		5.24	104.685	5.24	0.76671
		5.26	106.313	5.26	1.02074
		5.28	107.609	5.28	1.42355
		5.3	108.929	5.3	2.11777
		5.32	110.135	5.32	3.58284
		5.34	111.498	5.34	9.22048
		5.36	113.361	5.36	33.3507
		5.38	115.327	5.38	75
		5.4	117.36	5.4	63.8359
		5.42	119.21	5.42	23.5633
		5.44	121.24	5.44	6.7624
		5.46	123.076	5.46	3.03246
		5.48	124.867	5.48	1.87874
		5.5	126.634	5.5	1.28883
		5.52	128.267	5.52	0.93749
		5.54	129.954	5.54	0.71183
		5.56	131.724	5.56	0.55855
		5.58	133.587	5.58	0.4498
		5.6	134.89	5.6	0.3699
		5.62	135.659	5.62	0.3095
		5.64	136.217	5.64	0.26274
		5.66	136.763	5.66	0.22582
		5.68	136.884	5.68	0.19616
		5.7	136.944	5.7	0.17197
		5.72	137.177	5.72	0.15199
		5.74	137.592	5.74	0.1353
		5.76	137.622	5.76	0.12121
		5.78	136.878	5.78	0.10921
		5.8	135.74	5.8	0.07798
		5.82	134.405	5.82	0.0191
		5.84	133.222	5.84	1.20387e-05
		5.86	131.857	5.86	0
		5.88	130.328	5.88	0
		5.9	128.483	5.9	0
		5.92	126.277	5.92	0
		5.94	124.389	5.94	0
		5.96	123.082	5.96	0
		5.98	121.959	5.98	0
		6	120.283	6	0
		6.02	118.394	6.02	0
		6.04	116.728	6.04	0
		6.06	115.296	6.06	0
		6.08	113.954	6.08	0
		6.1	112.692	6.1	0
		6.12	111.452	6.12	0
		6.14	109.924	6.14	0
		6.16	107.975	6.16	0
		6.18	105.931	6.18	0
		6.2	104.262	6.2	0
		6.22	102.94	6.22	0
		6.24	101.573	6.24	0
		6.26	100.26	6.26	0
		6.28	98.6678	6.28	0
		6.3	96.9573	6.3	0
		6.32	95.394	6.32	0
		6.34	94.4663	6.34	0
		6.36	93.8045	6.36	0
		6.38	92.9058	6.38	0
		6.4	91.8637	6.4	0
		6.42	90.6575	6.42	0
		6.44	89.5083	6.44	0
		6.46	88.585	6.46	0
		6.48	87.8298	6.48	0
		6.5	86.9688	6.5	0
		6.52	85.9541	6.52	0
		6.54	85.0837	6.54	0
		6.56	84.1509	6.56	0
		6.58	83.3899	6.58	0
		6.6	82.9835	6.6	0
		6.62	82.8423	6.62	0
		6.64	82.4803	6.64	0
		6.66	82.0579	6.66	0
		6.68	81.5413	6.68	0
		6.7	81.2111	6.7	0
		6.72	81.0328	6.72	0
		6.74	80.711	6.74	0
		6.76	80.1015	6.76	0
		6.78	79.3623	6.78	0
		6.8	78.7336	6.8	0
		6.82	78.0373	6.82	0
		6.84	77.6936	6.84	0
		6.86	77.4474	6.86	0
		6.88	77.3414	6.88	0
		6.9	77.286	6.9	0
		6.92	77.2373	6.92	0
		6.94	77.1181	6.94	0
		6.96	76.8408	6.96	0
		6.98	76.7253	6.98	0
		7	76.7533	7	0
		7.02	76.695	7.02	0
		7.04	76.4764	7.04	0
		7.06	76.4497	7.06	0
		7.08	76.4914	7.08	0
		7.1	76.3337	7.1	0
		7.12	75.9929	7.12	0
		7.14	75.6593	7.14	0
		7.16	75.3342	7.16	0
		7.18	75.1073	7.18	0
		7.2	74.7628	7.2	0
		7.22	74.2662	7.22	0
		7.24	73.8089	7.24	0
		7.26	73.3367	7.26	0
		7.28	73.172	7.28	0
		7.3	73.2356	7.3	0
		7.32	73.2111	7.32	0
		7.34	72.8068	7.34	0
		7.36	72.2319	7.36	0
		7.38	71.7034	7.38	0
		7.4	71.2803	7.4	0
		7.42	70.9578	7.42	0
		7.44	70.8605	7.44	0
		7.46	70.893	7.46	0
		7.48	70.9093	7.48	0
		7.5	70.9319	7.5	0
		7.52	71.2124	7.52	0
		7.54	71.6466	7.54	0
		7.56	71.857	7.56	0
		7.58	71.9321	7.58	0
		7.6	71.8759	7.6	0
		7.62	71.9644	7.62	0
		7.64	72.1705	7.64	0
		7.66	72.369	7.66	0
		7.68	72.5091	7.68	0
		7.7	72.6243	7.7	0
		7.72	72.6454	7.72	0
		7.74	72.2053	7.74	0
		7.76	71.6654	7.76	0
		7.78	71.2602	7.78	0
		7.8	70.9975	7.8	0
		7.82	70.595	7.82	0
		7.84	70.3628	7.84	0
		7.86	70.2223	7.86	0
		7.88	70.1973	7.88	0
		7.9	70.0962	7.9	0
		7.92	70.1954	7.92	0
		7.94	70.2549	7.94	0
		7.96	70.402	7.96	0
		7.98	70.5238	7.98	0
		8	70.7548	8	0
		8.02	70.9595	8.02	0
		8.04	71.0866	8.04	0
		8.06	71.0862	8.06	0
		8.08	71.1553	8.08	0
		8.1	71.2963	8.1	0
		8.12	71.3893	8.12	0
		8.14	71.2193	8.14	0
		8.16	71.2127	8.16	0
		8.18	71.3226	8.18	0
		8.2	71.5452	8.2	0
		8.22	71.557	8.22	0
		8.24	71.7714	8.24	0
		8.26	71.9508	8.26	0
		8.28	72.2076	8.28	0
		8.3	72.267	8.3	0
		8.32	72.4401	8.32	0
		8.34	72.3938	8.34	0
		8.36	72.533	8.36	0
		8.38	72.6255	8.38	0
		8.4	72.7723	8.4	0
		8.42	72.7121	8.42	0
		8.44	72.6477	8.44	0
		8.46	72.374	8.46	0
		8.48	72.0805	8.48	0
		8.5	71.9978	8.5	0
		8.52	72.1368	8.52	0
		8.54	72.128	8.54	0
		8.56	72.0631	8.56	0
		8.58	71.9924	8.58	0
		8.6	72.2292	8.6	0
		8.62	72.507	8.62	0
		8.64	72.8483	8.64	0
		8.66	72.9482	8.66	0
		8.68	73.0126	8.68	0
		8.7	73.0004	8.7	0
		8.72	73.0696	8.72	0
		8.74	73.1105	8.74	0
		8.76	73.3842	8.76	0
		8.78	73.5952	8.78	0
		8.8	73.7307	8.8	0
		8.82	73.609	8.82	0
		8.84	73.5889	8.84	0
		8.86	73.4872	8.86	0
		8.88	73.5412	8.88	0
		8.9	73.7269	8.9	0.00195
		8.92	73.798	8.92	0.00706
		8.94	73.6562	8.94	0.01074
		8.96	73.6966	8.96	0.01255
		8.98	74.0948	8.98	0.01399
		9	74.7052	9	0.0157
		9.02	75.1804	9.02	0.01773
		9.04	75.448	9.04	0.02019
		9.06	75.6874	9.06	0.0232
		9.08	76.1462	9.08	0.02693
		9.1	76.6536	9.1	0.03164
		9.12	77.047	9.12	0.03769
		9.14	77.5324	9.14	0.04567
		9.16	78.2191	9.16	0.05647
		9.18	78.79	9.18	0.07158
		9.2	79.2292	9.2	0.09366
		9.22	79.5837	9.22	0.12768
		9.24	80.123	9.24	0.18404
		9.26	80.5522	9.26	0.29051
		9.28	80.8586	9.28	0.61088
		9.3	81.2273	9.3	2.08393
		9.32	81.9154	9.32	5.85364
		9.34	82.8333	9.34	7.37414
		9.36	83.7666	9.36	4.63107
		9.38	84.6937	9.38	1.65035
		9.4	85.4712	9.4	0.53102
		9.42	86.3302	9.42	0.26302
		9.44	87.0106	9.44	0.1693
		9.46	87.7527	9.46	0.11888
		9.48	88.3595	9.48	0.08801
		9.5	88.9812	9.5	0.06775
		9.52	89.3822	9.52	0.05375
		9.54	89.7682	9.54	0.04368
		9.56	89.9736	9.56	0.03619
		9.58	89.8398	9.58	0.03047
		9.6	89.8292	9.6	0.02601
		9.62	90.0872	9.62	0.02246
		9.64	90.3471	9.64	0.01959
		9.66	90.2573	9.66	0.01724
		9.68	90.1566	9.68	0.01528
		9.7	90.4104	9.7	0.01364
		9.72	90.8573	9.72	0.01226
		9.74	91.2036	9.74	0.01039
		9.76	91.379	9.76	0.00539
		9.78	91.5975	9.78	0.00133
		9.8	91.887	9.8	0
		9.82	92.1039	9.82	0
		9.84	92.1172	9.84	0
		9.86	92.4296	9.86	0
		9.88	92.7068	9.88	0
		9.9	92.6931	9.9	0
		9.92	92.2902	9.92	0
		9.94	92.1887	9.94	0
		9.96	92.1532	9.96	0
		9.98	92.0784	9.98	0
		10	91.9918	10	0
		10.02	91.8823	10.02	0
		10.04	91.5827	10.04	0
		10.06	91.1461	10.06	0
		10.08	90.6633	10.08	0
		10.1	90.3746	10.1	0
		10.12	90.1301	10.12	0
		10.14	89.8394	10.14	0
		10.16	89.3559	10.16	0
		10.18	88.9272	10.18	0
		10.2	88.4753	10.2	0
		10.22	87.8738	10.22	0
		10.24	87.4306	10.24	0
		10.26	87.3255	10.26	0
		10.28	87.136	10.28	0
		10.3	86.588	10.3	0
		10.32	86.046	10.32	0
		10.34	85.654	10.34	0.000359364
		10.36	85.2587	10.36	0.0024
		10.38	84.7782	10.38	0.00434
		10.4	84.4286	10.4	0.00559
		10.42	84.0664	10.42	0.00622
		10.44	83.6551	10.44	0.00696
		10.46	83.0322	10.46	0.00784
		10.48	82.3874	10.48	0.0089
		10.5	81.9956	10.5	0.01019
		10.52	81.593	10.52	0.01177
		10.54	81.0111	10.54	0.01376
		10.56	80.3691	10.56	0.0163
		10.58	79.9593	10.58	0.01961
		10.6	79.629	10.6	0.02403
		10.62	79.4691	10.62	0.03015
		10.64	79.394	10.64	0.03891
		10.66	79.4502	10.66	0.05213
		10.68	79.5328	10.68	0.07336
		10.7	79.419	10.7	0.11093
		10.72	79.1709	10.72	0.20111
		10.74	79.1787	10.74	0.5956
		10.76	79.4737	10.76	1.95257
		10.78	79.6108	10.78	3.35465
		10.8	79.7956	10.8	2.69821
		10.82	79.6614	10.82	1.32347
		10.84	79.3321	10.84	0.42711
		10.86	78.9036	10.86	0.16381
		10.88	78.8107	10.88	0.09524
		10.9	78.6519	10.9	0.06455
		10.92	78.4104	10.92	0.0467
		10.94	77.9249	10.94	0.03534
		10.96	77.5135	10.96	0.02767
		10.98	77.2387	10.98	0.02225
		11	77.1061	11	0.01828
		11.02	76.9211	11.02	0.01529
		11.04	76.6611	11.04	0.01297
		11.06	76.5772	11.06	0.01115
		11.08	76.5346	11.08	0.00968
		11.1	76.4855	11.1	0.00848
		11.12	76.489	11.12	0.0075
		11.14	76.691	11.14	0.00667
		11.16	76.7378	11.16	0.00598
		11.18	76.757	11.18	0.00538
		11.2	76.8602	11.2	0.00357
		11.22	76.7817	11.22	0.00134
		11.24	76.5676	11.24	0.000236007
		11.26	76.4766	11.26	0
		11.28	76.4436	11.28	0
		11.3	76.2313	11.3	0
		11.32	75.9292	11.32	0
		11.34	75.6742	11.34	0
		11.36	75.7454	11.36	0
		11.38	75.9839	11.38	0
		11.4	76.0295	11.4	0
		11.42	75.8007	11.42	0
		11.44	75.7035	11.44	0
		11.46	75.7378	11.46	0
		11.48	75.7391	11.48	0
		11.5	75.6559	11.5	0
		11.52	75.6937	11.52	0
		11.54	76.0158	11.54	0
		11.56	76.3258	11.56	0
		11.58	76.6201	11.58	0
		11.6	76.6474	11.6	0
		11.62	76.5934	11.62	0
		11.64	76.4089	11.64	0
		11.66	76.2915	11.66	0
		11.68	76.1888	11.68	0
		11.7	76.3766	11.7	0
		11.72	76.7581	11.72	0
		11.74	77.111	11.74	0
		11.76	77.1598	11.76	0
		11.78	77.0781	11.78	0
		11.8	77.009	11.8	0
		11.82	76.8669	11.82	0
		11.84	76.7028	11.84	0
		11.86	76.4723	11.86	0
		11.88	76.365	11.88	0
		11.9	76.1224	11.9	0
		11.92	76.1095	11.92	0
		11.94	76.3003	11.94	0
		11.96	76.3807	11.96	0
		11.98	76.3412	11.98	0
		12	76.2149	12	0
		12.02	76.2679	12.02	0
		12.04	76.3377	12.04	0
		12.06	76.6296	12.06	0
		12.08	76.9389	12.08	0
		12.1	77.3044	12.1	0
		12.12	77.3621	12.12	0
		12.14	77.162	12.14	0
		12.16	76.8912	12.16	0
		12.18	76.722	12.18	0
		12.2	76.4919	12.2	0
		12.22	76.0175	12.22	0
		12.24	75.5342	12.24	0
		12.26	75.2673	12.26	0
		12.28	75.1063	12.28	0
		12.3	74.7502	12.3	0
		12.32	74.5687	12.32	0
		12.34	74.732	12.34	0
		12.36	74.7691	12.36	0
		12.38	74.6725	12.38	0
		12.4	74.7286	12.4	0
		12.42	75.0859	12.42	0
		12.44	75.4125	12.44	0
		12.46	75.623	12.46	0
		12.48	75.5398	12.48	0
		12.5	75.3853	12.5	0
		12.52	75.253	12.52	0
		12.54	75.2985	12.54	0
		12.56	75.2808	12.56	0
		12.58	75.2225	12.58	0
		12.6	75.1418	12.6	0
		12.62	75.0903	12.62	0
		12.64	75.1003	12.64	0
		12.66	75.2786	12.66	0
		12.68	75.2333	12.68	0
		12.7	75.085	12.7	0
		12.72	75.0838	12.72	0
		12.74	75.2785	12.74	0
		12.76	75.2666	12.76	0
		12.78	75.2805	12.78	0
		12.8	75.4999	12.8	0
		12.82	75.6483	12.82	0
		12.84	75.7611	12.84	0
		12.86	75.7146	12.86	0
		12.88	75.6734	12.88	0
		12.9	75.6329	12.9	0
		12.92	75.8189	12.92	0
		12.94	75.9364	12.94	0
		12.96	75.9642	12.96	0
		12.98	75.8925	12.98	0
		13	75.7782	13	0
		13.02	75.6413	13.02	0
		13.04	75.5611	13.04	0
		13.06	75.4762	13.06	0
		13.08	75.3297	13.08	0
		13.1	75.3666	13.1	0
		13.12	75.6415	13.12	0
		13.14	75.7484	13.14	0
		13.16	75.5523	13.16	0
		13.18	75.3179	13.18	0
		13.2	75.5266	13.2	0
		13.22	75.7735	13.22	0
		13.24	75.9737	13.24	0
		13.26	75.9004	13.26	0
		13.28	76.0403	13.28	0
		13.3	76.1117	13.3	0
		13.32	76.1092	13.32	0
		13.34	75.7825	13.34	0
		13.36	75.7169	13.36	0
		13.38	75.787	13.38	0
		13.4	75.8271	13.4	0
		13.42	75.8264	13.42	0
		13.44	75.9634	13.44	0
		13.46	76.1564	13.46	0
		13.48	76.4278	13.48	0
		13.5	76.7111	13.5	0
		13.52	76.9551	13.52	0
		13.54	77.0133	13.54	0
		13.56	77.1171	13.56	0
		13.58	77.2356	13.58	0
		13.6	77.4823	13.6	0
		13.62	77.4677	13.62	0
		13.64	77.3732	13.64	0
		13.66	77.4282	13.66	0
		13.68	77.6758	13.68	0
		13.7	77.6232	13.7	0
		13.72	77.5645	13.72	0
		13.74	77.7011	13.74	0
		13.76	78.1906	13.76	0
		13.78	78.3621	13.78	0
		13.8	78.3181	13.8	0
		13.82	78.2672	13.82	0
		13.84	78.4607	13.84	0.000675871
		13.86	78.6006	13.86	0.00189
		13.88	78.852	13.88	0.0027
		13.9	79.2573	13.9	0.00348
		13.92	79.6026	13.92	0.00388
		13.94	79.6971	13.94	0.00435
		13.96	79.6813	13.96	0.0049
		13.98	79.609	13.98	0.00557
		14	79.565	14	0.00638
		14.02	79.5572	14.02	0.00738
		14.04	79.6172	14.04	0.00865
		14.06	79.6525	14.06	0.01026
		14.08	79.7475	14.08	0.01237
		14.1	80.0248	14.1	0.01521
		14.12	80.4721	14.12	0.01916
		14.14	80.882	14.14	0.02486
		14.16	81.1581	14.16	0.03355
		14.18	81.3004	14.18	0.04771
		14.2	81.5158	14.2	0.07373
		14.22	81.9656	14.22	0.14647
		14.24	82.5703	14.24	0.47789
		14.26	82.9745	14.26	1.38554
		14.28	83.1837	14.28	1.84229
		14.3	83.3983	14.3	1.39111
		14.32	83.5307	14.32	0.8611
		14.34	83.707	14.34	0.31515
		14.36	83.9249	14.36	0.11049
		14.38	84.08	14.38	0.0598
		14.4	83.9992	14.4	0.04002
		14.42	83.9616	14.42	0.02882
		14.44	83.8475	14.44	0.02176
		14.46	83.7167	14.46	0.01701
		14.48	83.6938	14.48	0.01367
		14.5	83.9381	14.5	0.01123
		14.52	84.0655	14.52	0.00939
		14.54	84.1675	14.54	0.00796
		14.56	84.085	14.56	0.00684
		14.58	84.0388	14.58	0.00594
		14.6	84.0816	14.6	0.00521
		14.62	84.447	14.62	0.0046
		14.64	84.6418	14.64	0.0041
		14.66	84.5705	14.66	0.00367
		14.68	84.4123	14.68	0.0033
		14.7	84.565	14.7	0.00217
		14.72	84.8876	14.72	0.00101
		14.74	85.2342	14.74	0.000386074
		14.76	85.3751	14.76	0
		14.78	85.4337	14.78	0
		14.8	85.4819	14.8	0
		14.82	85.6771	14.82	0
		14.84	85.9093	14.84	0
		14.86	86.2521	14.86	0
		14.88	86.5488	14.88	0
		14.9	86.9016	14.9	0
		14.92	87.1266	14.92	0
		14.94	87.2435	14.94	0
		14.96	87.1852	14.96	0
		14.98	87.2422	14.98	0
		15	87.3838	15	0
		15.02	87.6087	15.02	0
		15.04	87.6632	15.04	0
		15.06	87.6655	15.06	0
		15.08	87.536	15.08	0
		15.1	87.509	15.1	0
		15.12	87.4639	15.12	0
		15.14	87.3601	15.14	0
		15.16	87.1413	15.16	0
		15.18	87.263	15.18	0
		15.2	87.5211	15.2	0
		15.22	87.6237	15.22	0
		15.24	87.6539	15.24	0
		15.26	87.6603	15.26	0
		15.28	87.603	15.28	0
		15.3	87.4234	15.3	0
		15.32	87.3685	15.32	0
		15.34	87.4347	15.34	0
		15.36	87.5199	15.36	0
		15.38	87.3339	15.38	0
		15.4	87.0674	15.4	0
		15.42	87.0512	15.42	0
		15.44	86.9982	15.44	0
		15.46	86.8326	15.46	0
		15.48	86.5408	15.48	0
		15.5	86.3605	15.5	0
		15.52	86.1725	15.52	0
		15.54	86.1963	15.54	0
		15.56	86.2605	15.56	0
		15.58	86.2941	15.58	0
		15.6	86.0088	15.6	0
		15.62	85.5815	15.62	0
		15.64	85.1618	15.64	0
		15.66	84.8226	15.66	0
		15.68	84.6698	15.68	0
		15.7	84.5319	15.7	0
		15.72	84.6584	15.72	0
		15.74	84.9251	15.74	0
		15.76	85.2189	15.76	9.61343e-05
		15.78	85.1601	15.78	0.000268664
		15.8	85.2667	15.8	0.000363138
		15.82	85.62	15.82	0.000484487
		15.84	85.8163	15.84	0.000550143
		15.86	85.9429	15.86	0.000615163
		15.88	86.0886	15.88	0.000692446
		15.9	86.3435	15.9	0.000785283
		15.92	86.6048	15.92	0.000898152
		15.94	86.8562	15.94	0.00104
		15.96	86.9303	15.96	0.00121
		15.98	86.6378	15.98	0.00143
		16	86.3836	16	0.00172
		16.02	86.0936	16.02	0.00211
		16.04	85.9129	16.04	0.00264
		16.06	85.7137	16.06	0.00341
		16.08	85.6403	16.08	0.00457
		16.1	85.4881	16.1	0.00643
		16.12	85.3144	16.12	0.00976
		16.14	85.1834	16.14	0.0183
		16.16	84.993	16.16	0.05645
		16.18	84.6294	16.18	0.17362
		16.2	84.3904	16.2	0.2592
		16.22	84.2786	16.22	0.19273
		16.24	84.2604	16.24	0.14853
		16.26	84.1029	16.26	0.06882
		16.28	84.0241	16.28	0.02259
		16.3	84.1452	16.3	0.01021
		16.32	84.3119	16.32	0.00648
		16.34	84.3794	16.34	0.00457
		16.36	84.3268	16.36	0.0034
		16.38	84.209	16.38	0.00263
		16.4	84.0561	16.4	0.0021
		16.42	84.082	16.42	0.00171
		16.44	84.2566	16.44	0.00143
		16.46	84.0864	16.46	0.0012
		16.48	83.8314	16.48	0.00103
		16.5	83.7455	16.5	0.000893502
		16.52	83.693	16.52	0.000781341
		16.54	83.5396	16.54	0.000689086
		16.56	83.459	16.56	0.000612282
		16.58	83.5393	16.58	0.000547658
		16.6	83.5517	16.6	0.000492764
		16.62	83.593	16.62	0.000376821
		16.64	83.7635	16.64	0.000186622
		16.66	83.7196	16.66	0.000106431
		16.68	83.6365	16.68	1.88171e-05
		16.7	83.7213	16.7	0
		16.72	83.9961	16.72	0
		16.74	84.0772	16.74	0
		16.76	84.0685	16.76	0
		16.78	84.1661	16.78	0
		16.8	84.298	16.8	0
		16.82	84.4906	16.82	0
		16.84	84.4563	16.84	0
		16.86	84.11	16.86	0
		16.88	83.9333	16.88	0
		16.9	83.9151	16.9	0
		16.92	83.7659	16.92	0
		16.94	83.4637	16.94	0
		16.96	83.461	16.96	0
		16.98	83.5528	16.98	0
		17	83.5898	17	0
		17.02	83.7153	17.02	0
		17.04	83.8384	17.04	0
		17.06	83.8862	17.06	0
		17.08	84.0171	17.08	0
		17.1	84.3229	17.1	0
		17.12	84.5515	17.12	0
		17.14	84.6149	17.14	0
		17.16	84.7641	17.16	0
		17.18	84.9448	17.18	0
		17.2	84.9935	17.2	0
		17.22	84.8946	17.22	0
		17.24	84.5438	17.24	0
		17.26	84.1068	17.26	0
		17.28	83.8282	17.28	0
		17.3	83.6802	17.3	0
		17.32	83.3836	17.32	0
		17.34	83.1101	17.34	0
		17.36	83.0222	17.36	0
		17.38	83.0129	17.38	0
		17.4	82.9889	17.4	0
		17.42	83.0942	17.42	0
		17.44	83.1987	17.44	0
		17.46	83.2373	17.46	0
		17.48	83.2607	17.48	0
		17.5	83.1328	17.5	0
		17.52	82.9491	17.52	0
		17.54	83.151	17.54	0
		17.56	83.5235	17.56	0
		17.58	83.5365	17.58	0
		17.6	83.316	17.6	0
		17.62	83.3283	17.62	0
		17.64	83.2111	17.64	0
		17.66	83.2934	17.66	0
		17.68	83.6551	17.68	0
		17.7	83.9541	17.7	0
		17.72	83.7981	17.72	0
		17.74	83.5496	17.74	0
		17.76	83.5742	17.76	0
		17.78	83.6972	17.78	0
		17.8	83.7673	17.8	0
		17.82	83.7154	17.82	0
		17.84	83.77	17.84	0
		17.86	83.8768	17.86	0
		17.88	84.0807	17.88	0
		17.9	84.1239	17.9	0
		17.92	84.1603	17.92	0
		17.94	84.3296	17.94	0
		17.96	84.3125	17.96	0
		17.98	83.9408	17.98	0
		18	83.667	18	0
		18.02	83.7539	18.02	0
		18.04	83.8796	18.04	0
		18.06	84.091	18.06	0
		18.08	84.2863	18.08	0
		18.1	84.2369	18.1	0
		18.12	84.1064	18.12	0
		18.14	83.8735	18.14	0
		18.16	83.7098	18.16	0
		18.18	83.4997	18.18	0
		18.2	83.369	18.2	0
		18.22	83.2977	18.22	0
		18.24	83.4369	18.24	0
		18.26	83.5474	18.26	0
		18.28	83.511	18.28	3.74666e-05
		18.3	83.2003	18.3	0.000117022
		18.32	83.0374	18.32	0.000150112
		18.34	83.0948	18.34	0.000204297
		18.36	83.1562	18.36	0.000245117
		18.38	82.9071	18.38	0.000273432
		18.4	82.6468	18.4	0.000306963
		18.42	82.6476	18.42	0.000347077
		18.44	82.9138	18.44	0.00039562
		18.46	83.3538	18.46	0.000455136
		18.48	83.6237	18.48	0.000529209
		18.5	83.7387	18.5	0.000623019
		18.52	83.8141	18.52	0.000744273
		18.54	83.9292	18.54	0.000904857
		18.56	84.1221	18.56	0.00112
		18.58	84.3967	18.58	0.00143
		18.6	84.5839	18.6	0.00189
		18.62	84.6603	18.62	0.00261
		18.64	84.6812	18.64	0.00385
		18.66	84.7438	18.66	0.00655
		18.68	84.8923	18.68	0.01734
		18.7	84.9342	18.7	0.05808
		18.72	85.0074	18.72	0.11332
		18.74	85.0212	18.74	0.09016
		18.76	84.7607	18.76	0.07003
		18.78	84.1126	18.78	0.05323
		18.8	83.4542	18.8	0.02108
		18.82	83.2927	18.82	0.00722
		18.84	83.5254	18.84	0.00378
		18.86	83.9264	18.86	0.00253
		18.88	84.0351	18.88	0.00183
		18.9	84.1812	18.9	0.00139
		18.92	84.4882	18.92	0.00109
		18.94	84.8194	18.94	0.000878066
		18.96	84.8092	18.96	0.000723496
		18.98	84.704	18.98	0.000606633
		19	84.7176	19	0.000516086
		19.02	84.9096	19.02	0.000444479
		19.04	85.0219	19.04	0.00041039
		19.06	85.0313	19.06	0.000613849
		19.08	85.0956	19.08	0.000774605
		19.1	85.0091	19.1	0.00086393
		19.12	84.8681	19.12	0.00103
		19.14	84.7092	19.14	0.00111
		19.16	84.5439	19.16	0.00114
		19.18	84.1839	19.18	0.0012
		19.2	83.9878	19.2	0.00132
		19.22	84.1651	19.22	0.00147
		19.24	84.5366	19.24	0.00169
		19.26	84.896	19.26	0.00198
		19.28	84.9686	19.28	0.00234
		19.3	84.9415	19.3	0.00281
		19.32	84.8666	19.32	0.00345
		19.34	84.8598	19.34	0.00433
		19.36	84.7733	19.36	0.00559
		19.38	85.0126	19.38	0.0075
		19.4	85.276	19.4	0.01059
		19.42	85.323	19.42	0.01623
		19.44	84.9539	19.44	0.03188
		19.46	84.7773	19.46	0.10188
		19.48	84.9494	19.48	0.2939
		19.5	85.0981	19.5	0.38924
		19.52	85.0516	19.52	0.25858
		19.54	84.94	19.54	0.23322
		19.56	85.0845	19.56	0.1465
		19.58	85.1153	19.58	0.0515
		19.6	84.9913	19.6	0.01954
		19.62	84.7054	19.62	0.0114
		19.64	84.445	19.64	0.00788
		19.66	84.1054	19.66	0.0058
		19.68	83.7539	19.68	0.00445
		19.7	83.6069	19.7	0.00353
		19.72	83.6725	19.72	0.00287
		19.74	83.7199	19.74	0.00238
		19.76	83.69	19.76	0.00201
		19.78	83.6731	19.78	0.00171
		19.8	83.5939	19.8	0.00148
		19.82	83.5275	19.82	0.00129
		19.84	83.7141	19.84	0.00114
		19.86	84.248	19.86	0.00101
		19.88	84.7487	19.88	0.000904635
		19.9	84.9617	19.9	0.00081338
		19.92	85.1998	19.92	0.000677291
		19.94	85.5368	19.94	0.00037011
		19.96	85.8177	19.96	0.000233145
		19.98	85.8696	19.98	0.000119862
		20	85.6999	20	5.02513e-06
		20.02	85.4854	20.02	0
		20.04	85.0813	20.04	0
		20.06	84.7242	20.06	0
		20.08	84.3796	20.08	0
		20.1	84.2431	20.1	0
		20.12	84.0269	20.12	0
		20.14	83.7648	20.14	0
		20.16	83.7933	20.16	0
		20.18	84.0736	20.18	0
		20.2	84.3804	20.2	0
		20.22	84.72	20.22	0
		20.24	85.2108	20.24	0
		20.26	85.622	20.26	0
		20.28	85.8091	20.28	0
		20.3	85.8661	20.3	0
		20.32	85.8783	20.32	0
		20.34	85.7238	20.34	0
		20.36	85.5141	20.36	0
		20.38	85.4375	20.38	0
		20.4	85.2204	20.4	0
		20.42	84.8844	20.42	0
		20.44	84.5115	20.44	0
		20.46	84.2493	20.46	0
		20.48	83.9164	20.48	0
		20.5	83.8432	20.5	0
		20.52	83.941	20.52	0
		20.54	84.0345	20.54	0
		20.56	84.2021	20.56	0
		20.58	84.3681	20.58	0
		20.6	84.3883	20.6	0
		20.62	84.6324	20.62	0
		20.64	85.0502	20.64	0
		20.66	85.3621	20.66	0
		20.68	85.2953	20.68	0
		20.7	85.2332	20.7	0
		20.72	85.1765	20.72	0
		20.74	85.2738	20.74	0
		20.76	85.3389	20.76	0
		20.78	85.4592	20.78	0
		20.8	85.4846	20.8	0
		20.82	85.6078	20.82	0
		20.84	85.9178	20.84	0
		20.86	86.0096	20.86	0
		20.88	85.8654	20.88	0
		20.9	85.7693	20.9	0
		20.92	85.8119	20.92	0
		20.94	85.7823	20.94	0
		20.96	85.7861	20.96	0
		20.98	85.8872	20.98	0
		21	85.8814	21	0
		21.02	85.9767	21.02	0
		21.04	86.0186	21.04	0
		21.06	85.8567	21.06	0
		21.08	85.6057	21.08	0
		21.1	85.4412	21.1	0
		21.12	85.2917	21.12	0
		21.14	85.3037	21.14	0
		21.16	85.3427	21.16	0
		21.18	85.4208	21.18	0
		21.2	85.4783	21.2	3.29944e-05
		21.22	85.669	21.22	0.000118921
		21.24	85.7673	21.24	0.000152791
		21.26	85.5817	21.26	0.000197158
		21.28	85.4757	21.28	0.000255673
		21.3	85.4828	21.3	0.000287628
		21.32	85.6066	21.32	0.000321817
		21.34	85.5746	21.34	0.000362505
		21.36	85.4948	21.36	0.000411455
		21.38	85.3577	21.38	0.000471073
		21.4	85.1987	21.4	0.000544712
		21.42	85.1703	21.42	0.000637158
		21.44	85.1725	21.44	0.000755435
		21.46	85.102	21.46	0.00091019
		21.48	85.0872	21.48	0.00112
		21.5	85.1072	21.5	0.00141
		21.52	85.3068	21.52	0.00183
		21.54	85.5477	21.54	0.00246
		21.56	85.8334	21.56	0.00351
		21.58	86.0519	21.58	0.00549
		21.6	86.2418	21.6	0.01165
		21.62	86.1538	21.62	0.03853
		21.64	85.9413	21.64	0.10084
		21.66	85.9811	21.66	0.11352
		21.68	86.3743	21.68	0.06965
		21.7	86.7832	21.7	0.06852
		21.72	87.1824	21.72	0.04991
		21.74	87.4936	21.74	0.0187
		21.76	87.8098	21.76	0.00669
		21.78	88.0063	21.78	0.0037
		21.8	88.053	21.8	0.00253
		21.82	87.9369	21.82	0.00185
		21.84	87.6991	21.84	0.00142
		21.86	87.4117	21.86	0.00112
		21.88	87.2567	21.88	0.000912088
		21.9	87.3389	21.9	0.000755798
		21.92	87.3264	21.92	0.000636791
		21.94	87.0382	21.94	0.000544014
		21.96	86.709	21.96	0.000470246
		21.98	86.2942	21.98	0.000410603
		22	85.8389	22	0.000361679
		22.02	85.3535	22.02	0.000321041
		22.04	85.4128	22.04	0.000286911
		22.06	85.917	22.06	0.000257966
		22.08	86.6231	22.08	0.000221213
		22.1	87.1234	22.1	0.000127994
		22.12	87.4081	22.12	7.54316e-05
		22.14	87.6186	22.14	5.456e-05
		22.16	87.8156	22.16	1.18853e-05
		22.18	88.0276	22.18	0
		22.2	88.0691	22.2	0
		22.22	88.1921	22.22	0
		22.24	88.2687	22.24	0
		22.26	88.5457	22.26	0
		22.28	88.8585	22.28	0
		22.3	89.2297	22.3	0
		22.32	89.2143	22.32	0
		22.34	89.0543	22.34	0
		22.36	89.1252	22.36	0
		22.38	89.5032	22.38	0
		22.4	89.8212	22.4	0
		22.42	89.8074	22.42	0
		22.44	89.8252	22.44	0
		22.46	89.8929	22.46	0
		22.48	89.9557	22.48	0
		22.5	89.7663	22.5	0
		22.52	89.6059	22.52	0
		22.54	89.447	22.54	0
		22.56	89.3907	22.56	0
		22.58	89.2318	22.58	0
		22.6	89.108	22.6	0
		22.62	89.0822	22.62	0
		22.64	89.0624	22.64	0
		22.66	89.014	22.66	0
		22.68	88.6884	22.68	0
		22.7	88.343	22.7	0
		22.72	87.9455	22.72	0
		22.74	87.7819	22.74	0
		22.76	87.8812	22.76	0
		22.78	88.0753	22.78	0
		22.8	88.0047	22.8	0
		22.82	87.8151	22.82	0
		22.84	87.7278	22.84	0
		22.86	87.6479	22.86	0
		22.88	87.7707	22.88	0
		22.9	87.9713	22.9	0
		22.92	88.1748	22.92	0
		22.94	88.2227	22.94	0
		22.96	88.4744	22.96	0
		22.98	88.6804	22.98	0
		23	89.0154	23	0
		23.02	89.3192	23.02	0
		23.04	89.6188	23.04	0
		23.06	89.6796	23.06	0
		23.08	89.7306	23.08	0
		23.1	89.8197	23.1	0
		23.12	90.059	23.12	0
		23.14	90.3531	23.14	0
		23.16	90.6113	23.16	2.00863e-06
		23.18	90.7562	23.18	1.06967e-05
		23.2	90.9074	23.2	1.56051e-05
		23.22	90.9185	23.22	1.83061e-05
		23.24	90.5751	23.24	2.45238e-05
		23.26	90.2177	23.26	2.90237e-05
		23.28	90.1845	23.28	3.23703e-05
		23.3	90.1791	23.3	3.63331e-05
		23.32	89.8658	23.32	4.10739e-05
		23.34	89.6475	23.34	4.68113e-05
		23.36	89.4946	23.36	5.3847e-05
		23.38	89.3147	23.38	6.2606e-05
		23.4	89.2382	23.4	7.37039e-05
		23.42	89.4758	23.42	8.80587e-05
		23.44	89.7162	23.44	0.00010709
		23.46	89.7836	23.46	0.000133084
		23.48	89.8779	23.48	0.000169928
		23.5	90.0555	23.5	0.000224646
		23.52	90.4809	23.52	0.000311026
		23.54	90.904	23.54	0.000461004
		23.56	91.1153	23.56	0.00081486
		23.58	91.1397	23.58	0.00229
		23.6	91.2395	23.6	0.00725
		23.62	91.1238	23.62	0.01268
		23.64	91.0234	23.64	0.00879
		23.66	91.2004	23.66	0.00603
		23.68	91.5387	23.68	0.00694
		23.7	91.739	23.7	0.00417
		23.72	91.8561	23.72	0.00145
		23.74	92.0245	23.74	0.00057075
		23.76	92.0926	23.76	0.000342165
		23.78	92.3381	23.78	0.00023973
		23.8	92.6582	23.8	0.000178392
		23.82	92.9723	23.82	0.000138237
		23.84	92.9725	23.84	0.000110432
		23.86	93.1377	23.86	9.03388e-05
		23.88	93.3859	23.88	7.53248e-05
		23.9	93.7273	23.9	6.3798e-05
		23.92	93.9667	23.92	5.47487e-05
		23.94	94.0276	23.94	4.751e-05
		23.96	93.5756	23.96	4.16263e-05
		23.98	92.8695	23.98	3.67775e-05
		24	92.4015	24	3.27333e-05
		24.02	92.0787	24.02	2.93243e-05
		24.04	91.8804	24.04	2.64235e-05
		24.06	91.8434	24.06	2.10582e-05
		24.08	91.9876	24.08	1.1294e-05
		24.1	91.961	24.1	7.85565e-06
		24.12	91.8069	24.12	5.67099e-06
		24.14	91.8128	24.14	1.2665e-06
		24.16	92.1661	24.16	0
		24.18	92.6729	24.18	0
		24.2	92.998	24.2	0
		24.22	93.3433	24.22	0
		24.24	93.7669	24.24	0
		24.26	94.3186	24.26	0
		24.28	94.6389	24.28	0
		24.3	94.9657	24.3	0
		24.32	95.3322	24.32	0
		24.34	95.593	24.34	0
		24.36	95.5221	24.36	0
		24.38	95.5417	24.38	2.52168e-06
		24.4	95.6583	24.4	6.34375e-05
		24.42	95.6558	24.42	0.00012816
		24.44	95.6989	24.44	0.000143022
		24.46	96.1181	24.46	0.000184368
		24.48	96.5215	24.48	0.00023672
		24.5	96.6308	24.5	0.000265974
		24.52	96.829	24.52	0.00029742
		24.54	97.2634	24.54	0.000334817
		24.56	97.6895	24.56	0.000379772
		24.58	97.7638	24.58	0.000434479
		24.6	97.5069	24.6	0.000501992
		24.62	97.3809	24.62	0.000586665
		24.64	97.3873	24.64	0.000694882
		24.66	97.4035	24.66	0.000836313
		24.68	97.4098	24.68	0.00103
		24.7	97.5945	24.7	0.00129
		24.72	97.7133	24.72	0.00167
		24.74	97.6399	24.74	0.00225
		24.76	97.3977	24.76	0.0032
		24.78	97.1884	24.78	0.00501
		24.8	96.9235	24.8	0.0107
		24.82	97.0668	24.82	0.0349
		24.84	97.5311	24.84	0.08969
		24.86	98.221	24.86	0.10115
		24.88	98.889	24.88	0.05618
		24.9	99.6136	24.9	0.05212
		24.92	100.367	24.92	0.05586
		24.94	100.75	24.94	0.02737
		24.96	101.066	24.96	0.00917
		24.98	101.288	24.98	0.00411
		25	101.702	25	0.00263
		25.02	102.169	25.02	0.00189
		25.04	102.46	25.04	0.00142
		25.06	102.602	25.06	0.00111
		25.08	102.528	25.08	0.000897811
		25.1	102.235	25.1	0.000739472
		25.12	101.677	25.12	0.000620059
		25.14	101.18	25.14	0.000584664
		25.16	100.845	25.16	0.00228
		25.18	100.865	25.18	0.00421
		25.2	101.181	25.2	0.00462
		25.22	101.546	25.22	0.00567
		25.24	101.868	25.24	0.00726
		25.26	102.376	25.26	0.00817
		25.28	102.832	25.28	0.00908
		25.3	103.265	25.3	0.01011
		25.32	103.756	25.32	0.01136
		25.34	104.381	25.34	0.01295
		25.36	104.851	25.36	0.0149
		25.38	105.288	25.38	0.01733
		25.4	105.762	25.4	0.02047
		25.42	106.354	25.42	0.02457
		25.44	106.513	25.44	0.03005
		25.46	106.473	25.46	0.0376
		25.48	106.248	25.48	0.04844
		25.5	106.258	25.5	0.0648
		25.52	106.358	25.52	0.0912
		25.54	106.59	25.54	0.13977
		25.56	106.907	25.56	0.2794
		25.58	107.132	25.58	0.87996
		25.6	107.136	25.6	2.43311
		25.62	107.007	25.62	3.18355
		25.64	107.036	25.64	1.82
		25.66	107.279	25.66	1.42669
		25.68	107.436	25.68	1.76114
		25.7	107.729	25.7	1.0476
		25.72	107.958	25.72	0.36518
		25.74	108.284	25.74	0.14666
		25.76	108.259	25.76	0.0901
		25.78	108.305	25.78	0.06452
		25.8	108.484	25.8	0.04989
		25.82	108.979	25.82	0.04087
		25.84	109.268	25.84	0.03445
		25.86	109.586	25.86	0.03002
		25.88	109.965	25.88	0.02701
		25.9	110.361	25.9	0.02506
		25.92	110.596	25.92	0.02395
		25.94	110.625	25.94	0.02358
		25.96	110.764	25.96	0.02395
		25.98	110.845	25.98	0.02509
		26	110.814	26	0.02717
		26.02	110.86	26.02	0.03048
		26.04	110.914	26.04	0.03552
		26.06	111.079	26.06	0.04248
		26.08	110.977	26.08	0.05262
		26.1	111.11	26.1	0.07227
		26.12	111.36	26.12	0.1106
		26.14	111.725	26.14	0.22747
		26.16	111.613	26.16	0.72717
		26.18	111.567	26.18	1.91558
		26.2	111.815	26.2	2.30353
		26.22	112.07	26.22	1.26529
		26.24	111.952	26.24	1.03759
		26.26	111.682	26.26	1.30067
		26.28	111.425	26.28	0.77314
		26.3	111.33	26.3	0.27005
		26.32	111.353	26.32	0.10731
		26.34	111.316	26.34	0.0645
		26.36	111.191	26.36	0.04538
		26.38	111.083	26.38	0.03391
		26.4	110.727	26.4	0.02637
		26.42	110.526	26.42	0.02113
		26.44	110.504	26.44	0.01733
		26.46	110.73	26.46	0.01449
		26.48	110.918	26.48	0.01229
		26.5	111.348	26.5	0.01057
		26.52	111.866	26.52	0.00919
		26.54	112.262	26.54	0.00806
		26.56	112.576	26.56	0.00713
		26.58	112.937	26.58	0.00636
		26.6	112.842	26.6	0.0057
		26.62	112.554	26.62	0.00514
		26.64	112.33	26.64	0.00413
		26.66	112.531	26.66	0.00227
		26.68	112.529	26.68	0.00157
		26.7	112.528	26.7	0.00143
		26.72	112.193	26.72	0.0007093
		26.74	111.761	26.74	0.000197219
		26.76	111.202	26.76	0.000244672
		26.78	110.8	26.78	0.000318585
		26.8	110.217	26.8	0.000363179
		26.82	109.913	26.82	0.00040535
		26.84	109.888	26.84	0.00052606
		26.86	109.975	26.86	0.00105
		26.88	109.9	26.88	0.00148
		26.9	109.741	26.9	0.00166
		26.92	109.645	26.92	0.00202
		26.94	109.343	26.94	0.00252
		26.96	108.978	26.96	0.00292
		26.98	108.492	26.98	0.00337
		27	108.197	27	0.00396
		27.02	108.182	27.02	0.00474
		27.04	108.158	27.04	0.00582
		27.06	107.961	27.06	0.00742
		27.08	107.371	27.08	0.01007
		27.1	106.778	27.1	0.01648
		27.12	106.078	27.12	0.04164
		27.14	105.72	27.14	0.10965
		27.16	105.438	27.16	0.15597
		27.18	105.35	27.18	0.09837
		27.2	105.195	27.2	0.07191
		27.22	105.239	27.22	0.09819
		27.24	105.26	27.24	0.09192
		27.26	105.286	27.26	0.08572
		27.28	105.187	27.28	0.20061
		27.3	105.056	27.3	0.53642
		27.32	104.76	27.32	0.72133
		27.34	104.155	27.34	0.41302
		27.36	103.601	27.36	0.28327
		27.38	103.308	27.38	0.38667
		27.4	103.038	27.4	0.29175
		27.42	102.686	27.42	0.11338
		27.44	102.23	27.44	0.04145
		27.46	101.787	27.46	0.0232
		27.48	101.085	27.48	0.01642
		27.5	100.548	27.5	0.01254
		27.52	99.9698	27.52	0.01005
		27.54	99.6106	27.54	0.00839
		27.56	99.2202	27.56	0.00726
		27.58	99.0308	27.58	0.00648
		27.6	98.5858	27.6	0.00596
		27.62	98.1512	27.62	0.00558
		27.64	97.6612	27.64	0.00542
		27.66	97.4995	27.66	0.00551
		27.68	97.4385	27.68	0.0058
		27.7	97.3523	27.7	0.00635
		27.72	97.0459	27.72	0.00732
		27.74	96.821	27.74	0.00891
		27.76	96.9526	27.76	0.01149
		27.78	97.1137	27.78	0.0158
		27.8	96.981	27.8	0.02721
		27.82	96.848	27.82	0.07559
		27.84	96.5972	27.84	0.22982
		27.86	96.276	27.86	0.39586
		27.88	95.738	27.88	0.27193
		27.9	95.5019	27.9	0.14852
		27.92	95.201	27.92	0.1881
		27.94	94.9653	27.94	0.19196
		27.96	94.818	27.96	0.08894
		27.98	94.6219	27.98	0.03018
		28	94.2145	28	0.01413
		28.02	93.689	28.02	0.00922
		28.04	93.3578	28.04	0.00668
		28.06	93.0582	28.06	0.0051
		28.08	92.8301	28.08	0.00404
		28.1	92.598	28.1	0.00329
		28.12	92.4596	28.12	0.00276
		28.14	92.3617	28.14	0.00237
		28.16	92.1853	28.16	0.0021
		28.18	91.7754	28.18	0.00197
		28.2	91.3039	28.2	0.00227
		28.22	90.7852	28.22	0.00386
		28.24	90.0532	28.24	0.00609
		28.26	89.4017	28.26	0.00484
		28.28	89.0731	28.28	0.00286
		28.3	88.9875	28.3	0.00305
		28.32	88.7042	28.32	0.00323
		28.34	88.4352	28.34	0.00172
		28.36	88.3637	28.36	0.00075933
		28.38	88.375	28.38	0.000454986
		28.4	88.3312	28.4	0.000257788
		28.42	88.0987	28.42	0.000153153
		28.44	87.8658	28.44	0.000138383
		28.46	87.5882	28.46	0.000132406
		28.48	87.4103	28.48	0.000132579
		28.5	87.1455	28.5	0.000137797
		28.52	86.8646	28.52	0.000147832
		28.54	86.5052	28.54	0.000163115
		28.56	86.2616	28.56	0.000184741
		28.58	85.9017	28.58	0.000214672
		28.6	85.5052	28.6	0.000256201
		28.62	84.8737	28.62	0.000314885
		28.64	84.2456	28.64	0.000400488
		28.66	83.7237	28.66	0.000531251
		28.68	83.3988	28.68	0.000744795
		28.7	83.0634	28.7	0.00115
		28.72	82.7676	28.72	0.00241
		28.74	82.6988	28.74	0.00763
		28.76	82.8431	28.76	0.01961
		28.78	82.6845	28.78	0.02352
		28.8	82.3336	28.8	0.01257
		28.82	82.1776	28.82	0.00878
		28.84	82.4089	28.84	0.0127
		28.86	82.4259	28.86	0.01033
		28.88	82.1435	28.88	0.00418
		28.9	81.738	28.9	0.00147
		28.92	81.4602	28.92	0.000770316
		28.94	81.4952	28.94	0.000522446
		28.96	81.8752	28.96	0.000436053
		28.98	82.2967	28.98	0.00060111
		29	82.5571	29	0.000712673
		29.02	82.6609	29.02	0.000715484
		29.04	82.7849	29.04	0.000791544
		29.06	82.7985	29.06	0.000960963
		29.08	82.7103	29.08	0.00107
		29.1	82.5187	29.1	0.00117
		29.12	82.4488	29.12	0.00128
		29.14	82.3282	29.14	0.00143
		29.16	82.0889	29.16	0.0016
		29.18	81.5951	29.18	0.00182
		29.2	81.3309	29.2	0.0021
		29.22	81.1147	29.22	0.00245
		29.24	80.6872	29.24	0.0029
		29.26	79.8199	29.26	0.00349
		29.28	79.2165	29.28	0.00432
		29.3	78.7816	29.3	0.0055
		29.32	78.562	29.32	0.00722
		29.34	78.5484	29.34	0.00995
		29.36	78.6504	29.36	0.01469
		29.38	78.6729	29.38	0.02611
		29.4	78.5473	29.4	0.07238
		29.42	78.5695	29.42	0.21979
		29.44	78.5314	29.44	0.38712
		29.46	78.3252	29.46	0.27495
		29.48	78.0976	29.48	0.13811
		29.5	78.1751	29.5	0.16288
		29.52	78.5025	29.52	0.20303
		29.54	78.7958	29.54	0.11277
		29.56	78.9279	29.56	0.03938
		29.58	79.001	29.58	0.01626
		29.6	78.9596	29.6	0.00997
		29.62	78.6732	29.62	0.00709
		29.64	78.1628	29.64	0.00534
		29.66	77.6251	29.66	0.00418
		29.68	77.2768	29.68	0.00336
		29.7	76.8132	29.7	0.00277
		29.72	76.4512	29.72	0.00233
		29.74	76.1192	29.74	0.00198
		29.76	75.9556	29.76	0.00171
		29.78	75.7924	29.78	0.00149
		29.8	75.7491	29.8	0.00131
		29.82	75.708	29.82	0.00116
		29.84	75.6275	29.84	0.0011
		29.86	75.4912	29.86	0.00105
		29.88	75.5459	29.88	0.000970024
		29.9	75.7666	29.9	0.000826028
		29.92	76.1387	29.92	0.000575837
		29.94	76.3379	29.94	0.000493812
		29.96	76.1851	29.96	0.000497388
		29.98	75.8136	29.98	0.000475289
		30	75.367	30	0.000433275
		30.02	74.719	30.02	0.000466042
		30.04	74.1059	30.04	0.000529975
		30.06	73.7055	30.06	0.000627324
		30.08	73.712	30.08	0.000744115
		30.1	73.7594	30.1	0.000869302
		30.12	74.0625	30.12	0.00103
		30.14	74.2551	30.14	0.00124
		30.16	74.4718	30.16	0.00153
		30.18	74.6066	30.18	0.00194
		30.2	74.7681	30.2	0.00255
		30.22	74.8511	30.22	0.00355
		30.24	74.8781	30.24	0.00549
		30.26	74.7784	30.26	0.01195
		30.28	74.7473	30.28	0.03679
		30.3	74.8003	30.3	0.08539
		30.32	74.8137	30.32	0.08984
		30.34	74.4652	30.34	0.04604
		30.36	74.0998	30.36	0.03438
		30.38	73.8674	30.38	0.05249
		30.4	73.6586	30.4	0.05001
		30.42	73.3245	30.42	0.0407
		30.44	73.1572	30.44	0.06446
		30.46	73.1837	30.46	0.07562
		30.48	73.2808	30.48	0.04148
		30.5	73.3642	30.5	0.02526
		30.52	73.4993	30.52	0.03612
		30.54	73.4514	30.54	0.03715
		30.56	73.1996	30.56	0.01795
		30.58	72.7999	30.58	0.00655
		30.6	72.4943	30.6	0.00326
		30.62	72.2867	30.62	0.00223
		30.64	72.047	30.64	0.00168
		30.66	71.8372	30.66	0.00132
		30.68	71.7741	30.68	0.00108
		30.7	71.7847	30.7	0.000899632
		30.72	71.786	30.72	0.000764111
		30.74	71.8566	30.74	0.000658591
		30.76	72.0742	30.76	0.000573692
		30.78	72.0391	30.78	0.000462067
		30.8	71.8345	30.8	0.000356288
		30.82	71.7122	30.82	0.000310807
		30.84	71.8396	30.84	0.000276223
		30.86	71.95	30.86	0.000223897
		30.88	71.8213	30.88	0.00017795
		30.9	71.6846	30.9	0.000159882
		30.92	71.4327	30.92	0.000121043
		30.94	71.2239	30.94	6.62206e-05
		30.96	70.9561	30.96	5.00234e-05
		30.98	70.8397	30.98	4.5653e-05
		31	70.7676	31	2.72659e-05
		31.02	70.8199	31.02	3.76745e-06
		31.04	71.016	31.04	0
		31.06	71.2761	31.06	0
		31.08	71.3986	31.08	0
		31.1	71.3056	31.1	0
		31.12	71.2443	31.12	0
		31.14	71.3078	31.14	0
		31.16	71.2754	31.16	0
		31.18	71.0972	31.18	0
		31.2	70.9357	31.2	0
		31.22	70.7806	31.22	0
		31.24	70.5943	31.24	0
		31.26	70.5032	31.26	0
		31.28	70.3475	31.28	0
		31.3	70.012	31.3	0
		31.32	69.8106	31.32	0
		31.34	69.7739	31.34	0
		31.36	69.7182	31.36	0
		31.38	69.6654	31.38	0
		31.4	69.7238	31.4	0
		31.42	69.8295	31.42	1.24229e-06
		31.44	69.8326	31.44	2.27641e-05
		31.46	69.721	31.46	4.62824e-05
		31.48	69.3795	31.48	5.20302e-05
		31.5	68.928	31.5	5.74942e-05
		31.52	68.5918	31.52	7.3578e-05
		31.54	68.3343	31.54	9.24953e-05
		31.56	68.1186	31.56	0.000103604
		31.58	67.9047	31.58	0.000115534
		31.6	67.7788	31.6	0.000129664
		31.62	67.6633	31.62	0.000146576
		31.64	67.8444	31.64	0.000167054
		31.66	68.1617	31.66	0.000192186
		31.68	68.2022	31.68	0.000223507
		31.7	68.0804	31.7	0.000263249
		31.72	68.2853	31.72	0.000314754
		31.74	68.5555	31.74	0.000383212
		31.76	68.8009	31.76	0.000477043
		31.78	68.9724	31.78	0.000610647
		31.8	69.2365	31.8	0.000810301
		31.82	69.2806	31.82	0.00113
		31.84	69.3488	31.84	0.00171
		31.86	69.3426	31.86	0.00332
		31.88	69.2476	31.88	0.00986
		31.9	69.1209	31.9	0.02716
		31.92	69.1342	31.92	0.0399
		31.94	69.129	31.94	0.02456
		31.96	69.0388	31.96	0.01224
		31.98	69.0211	31.98	0.01544
		32	69.2216	32	0.02129
		32.02	69.34	32.02	0.0135
		32.04	69.4075	32.04	0.00526
		32.06	69.2006	32.06	0.00235
		32.08	68.8839	32.08	0.00163
		32.1	68.6142	32.1	0.00138
		32.12	68.5268	32.12	0.00128
		32.14	68.4424	32.14	0.00126
		32.16	68.1894	32.16	0.0013
		32.18	67.7994	32.18	0.00141
		32.2	67.4776	32.2	0.00159
		32.22	67.3886	32.22	0.00185
		32.24	67.5146	32.24	0.00227
		32.26	67.7151	32.26	0.00289
		32.28	67.8335	32.28	0.0038
		32.3	67.8384	32.3	0.00527
		32.32	67.7207	32.32	0.00818
		32.34	67.5448	32.34	0.01766
		32.36	67.5029	32.36	0.05435
		32.38	67.7091	32.38	0.13134
		32.4	67.9966	32.4	0.15167
		32.42	68.1865	32.42	0.07941
		32.44	68.2348	32.44	0.04556
		32.46	68.0444	32.46	0.06807
		32.48	67.7253	32.48	0.0823
		32.5	67.4079	32.5	0.04499
		32.52	67.0897	32.52	0.01633
		32.54	66.6812	32.54	0.00727
		32.56	66.2681	32.56	0.00489
		32.58	66.0208	32.58	0.00394
		32.6	66.0592	32.6	0.00354
		32.62	66.336	32.62	0.00356
		32.64	66.5048	32.64	0.00404
		32.66	66.5483	32.66	0.00558
		32.68	66.4313	32.68	0.01204
		32.7	66.3283	32.7	0.03493
		32.72	66.1547	32.72	0.07082
		32.74	66.1489	32.74	0.06342
		32.76	66.3459	32.76	0.0301
		32.78	66.5989	32.78	0.0222
		32.8	66.8633	32.8	0.03579
		32.82	67.0516	32.82	0.03601
		32.84	66.9921	32.84	0.0173
		32.86	66.6984	32.86	0.00635
		32.88	66.3869	32.88	0.00311
		32.9	66.1261	32.9	0.00212
		32.92	65.8656	32.92	0.00167
		32.94	65.7837	32.94	0.0014
		32.96	65.8298	32.96	0.0012
		32.98	66.0441	32.98	0.0011
		33	66.2701	33	0.00109
		33.02	66.5222	33.02	0.00113
		33.04	66.5864	33.04	0.00125
		33.06	66.5904	33.06	0.00146
		33.08	66.5427	33.08	0.00181
		33.1	66.5232	33.1	0.00241
		33.12	66.5737	33.12	0.00367
		33.14	66.7271	33.14	0.008
		33.16	66.8609	33.16	0.02435
		33.18	66.909	33.18	0.05644
		33.2	67.0294	33.2	0.06173
		33.22	67.0761	33.22	0.03142
		33.24	66.942	33.24	0.01799
		33.26	66.6403	33.26	0.0273
		33.28	66.249	33.28	0.03434
		33.3	65.8355	33.3	0.01951
		33.32	65.5289	33.32	0.00708
		33.34	65.4892	33.34	0.00294
		33.36	65.4372	33.36	0.00182
		33.38	65.462	33.38	0.00134
		33.4	65.4295	33.4	0.00106
		33.42	65.3699	33.42	0.000880418
		33.44	65.1209	33.44	0.00075724
		33.46	65.0253	33.46	0.000675052
		33.48	65.1027	33.48	0.000622001
		33.5	65.1047	33.5	0.000591467
		33.52	65.0152	33.52	0.000580032
		33.54	64.891	33.54	0.000586555
		33.56	64.9282	33.56	0.000611879
		33.58	65.0375	33.58	0.000659029
		33.6	65.2433	33.6	0.000735096
		33.62	65.2606	33.62	0.000855086
		33.64	65.1502	33.64	0.00103
		33.66	65.0377	33.66	0.00129
		33.68	64.9956	33.68	0.00168
		33.7	64.9935	33.7	0.00242
		33.72	65.0954	33.72	0.00442
		33.74	65.2285	33.74	0.01235
		33.76	65.2146	33.76	0.03496
		33.78	65.1463	33.78	0.05747
		33.8	65.17	33.8	0.03996
		33.82	65.1676	33.82	0.01803
		33.84	65.1541	33.84	0.01728
		33.86	65.0822	33.86	0.02857
		33.88	64.8503	33.88	0.02528
		33.9	64.5344	33.9	0.0112
		33.92	64.5308	33.92	0.00403
		33.94	64.6367	33.94	0.00205
		33.96	64.8202	33.96	0.00144
		33.98	64.942	33.98	0.00115
		34	65.2082	34	0.00101
		34.02	65.4229	34.02	0.000996272
		34.04	65.5626	34.04	0.00122
		34.06	65.5215	34.06	0.00242
		34.08	65.4335	34.08	0.00627
		34.1	65.4968	34.1	0.01093
		34.12	65.6598	34.12	0.0084
		34.14	65.8658	34.14	0.00389
		34.16	65.9026	34.16	0.00318
		34.18	65.9045	34.18	0.00523
		34.2	65.8894	34.2	0.00528
		34.22	65.6735	34.22	0.00261
		34.24	65.1427	34.24	0.000995445
		34.26	64.6055	34.26	0.000493943
		34.28	64.3832	34.28	0.000310724
		34.3	64.4003	34.3	0.000225885
		34.32	64.4792	34.32	0.000178592
		34.34	64.4918	34.34	0.000142234
		34.36	64.5029	34.36	0.000102576
		34.38	64.5449	34.38	7.59348e-05
		34.4	64.6079	34.4	6.4144e-05
		34.42	64.5979	34.42	5.49491e-05
		34.44	64.4367	34.44	4.76299e-05
		34.46	64.371	34.46	4.17022e-05
		34.48	64.5286	34.48	3.68304e-05
		34.5	64.886	34.5	3.27749e-05
		34.52	65.1369	34.52	2.93613e-05
		34.54	65.3091	34.54	2.64597e-05
		34.56	65.1939	34.56	2.39716e-05
		34.58	64.9892	34.58	1.9654e-05
		34.6	64.691	34.6	1.16395e-05
		34.62	64.3829	34.62	7.69111e-06
		34.64	63.9734	34.64	7.02323e-06
		34.66	63.8272	34.66	6.17899e-06
		34.68	63.849	34.68	2.9551e-06
		34.7	63.871	34.7	1.48096e-07
		34.72	63.8484	34.72	0
		34.74	63.7757	34.74	0
		34.76	63.6204	34.76	0
		34.78	63.4491	34.78	0
		34.8	63.2848	34.8	0
		34.82	63.2156	34.82	0
		34.84	63.1626	34.84	0
		34.86	63.1259	34.86	0
		34.88	63.1055	34.88	0
		34.9	63.1013	34.9	0
		34.92	63.1134	34.92	0
		34.94	63.1417	34.94	0
		34.96	63.1863	34.96	0
		34.98	63.2471	34.98	0
		35	63.3242	35	0

## Sheet: Fig 3a
		Wavenumber (cm-1)	TFP-PDA (35 oC)	TFP-PDA (50 oC)	TFP-PDA (60 oC)	TFP-PDA (80 oC)	TFP-PDA (145 oC)			The lines were moved vertically
		3990.18	1.10636	1.00466	1.20221	1.00155	1.00143
		3988.75	1.10598	1.00438	1.20214	1.00152	1.00133
		3987.32	1.10579	1.00408	1.20212	1.00145	1.00121
		3985.89	1.10593	1.00385	1.20209	1.0013	1.00112
		3984.46	1.10614	1.00371	1.202	1.00111	1.0011
		3983.03	1.10604	1.00361	1.20187	1.00093	1.00114
		3981.6	1.10554	1.00355	1.20177	1.0008	1.00112
		3980.17	1.10499	1.00351	1.20177	1.00077	1.00095
		3978.74	1.10478	1.0035	1.20186	1.00089	1.00074
		3977.32	1.1049	1.00351	1.20194	1.00113	1.0007
		3975.89	1.10498	1.00347	1.20186	1.00132	1.0008
		3974.46	1.10472	1.00332	1.2016	1.00131	1.00081
		3973.03	1.10421	1.00308	1.20123	1.00113	1.00062
		3971.6	1.10371	1.00283	1.2009	1.00095	1.00039
		3970.17	1.10332	1.00259	1.20067	1.00088	1.00033
		3968.74	1.10294	1.00233	1.20055	1.0009	1.00038
		3967.31	1.10256	1.00208	1.20053	1.00094	1.00037
		3965.88	1.10229	1.00193	1.20062	1.00095	1.00028
		3964.45	1.1022	1.00193	1.20082	1.00086	1.0003
		3963.02	1.10215	1.00198	1.201	1.00067	1.00049
		3961.59	1.10195	1.00192	1.20101	1.00044	1.00063
		3960.17	1.1016	1.00172	1.20086	1.0003	1.00062
		3958.74	1.10127	1.00148	1.20072	1.00026	1.00057
		3957.31	1.10104	1.00127	1.20067	1.00025	1.00058
		3955.88	1.10091	1.00111	1.20064	1.00022	1.00054
		3954.45	1.10094	1.00104	1.2006	1.00023	1.00033
		3953.02	1.10121	1.00111	1.20059	1.00038	1.00005
		3951.59	1.10162	1.0012	1.20063	1.0006	0.99992
		3950.16	1.10177	1.00108	1.20065	1.00069	1.00004
		3948.73	1.10141	1.00064	1.20041	1.00055	1.00019
		3947.3	1.10079	1.00011	1.19992	1.00035	1.00011
		3945.87	1.10045	0.99992	1.19959	1.00031	0.99991
		3944.45	1.10037	1.00005	1.19974	1.00032	0.9999
		3943.02	1.1	1	1.2	1	1
		3941.59	1.09908	0.99941	1.19983	0.9993	0.99996
		3940.16	1.09813	0.99861	1.19933	0.99869	0.99981
		3938.73	1.09785	0.99821	1.1989	0.99863	0.99974
		3937.3	1.09843	0.99845	1.19874	0.99914	0.99974
		3935.87	1.09955	0.99913	1.19895	0.99988	0.99976
		3934.44	1.10058	0.99978	1.19954	1.00042	0.99984
		3933.01	1.10076	0.9999	1.20008	1.0004	0.99993
		3931.58	1.09977	0.99924	1.20004	0.9998	0.99991
		3930.15	1.09819	0.99824	1.19945	0.99906	0.99975
		3928.72	1.09716	0.99768	1.19893	0.99877	0.9996
		3927.3	1.09716	0.99786	1.19891	0.99904	0.99959
		3925.87	1.09768	0.99829	1.19914	0.99941	0.99961
		3924.44	1.0979	0.99836	1.19907	0.99949	0.99941
		3923.01	1.09769	0.99806	1.19871	0.99937	0.99903
		3921.58	1.0975	0.99787	1.1986	0.9994	0.9988
		3920.15	1.09748	0.99797	1.19895	0.99957	0.99899
		3918.72	1.09718	0.99791	1.19932	0.99949	0.99941
		3917.29	1.0962	0.99722	1.19912	0.99891	0.99968
		3915.86	1.09479	0.99606	1.19836	0.9981	0.99959
		3914.43	1.09372	0.99514	1.19763	0.9976	0.99932
		3913	1.09345	0.99494	1.19741	0.99766	0.99915
		3911.57	1.09392	0.99535	1.19751	0.99808	0.99898
		3910.15	1.09493	0.99615	1.19755	0.99864	0.99858
		3908.72	1.09646	0.99729	1.19762	0.99945	0.99804
		3907.29	1.09831	0.99871	1.19807	1.00055	0.99776
		3905.86	1.09969	0.99989	1.19877	1.00147	0.99797
		3904.43	1.09958	1	1.19906	1.00152	0.99839
		3903	1.09777	0.99876	1.19867	1.00045	0.99877
		3901.57	1.09512	0.99663	1.19811	0.99876	0.99926
		3900.14	1.09267	0.99441	1.19768	0.99713	0.99982
		3898.71	1.09111	0.9927	1.19703	0.99606	0.99991
		3897.28	1.09088	0.99209	1.19621	0.99593	0.99925
		3895.85	1.09214	0.99294	1.19604	0.99691	0.99841
		3894.42	1.0941	0.99478	1.19696	0.99848	0.99813
		3893	1.09527	0.99627	1.19814	0.99946	0.99852
		3891.57	1.09471	0.99629	1.19819	0.99916	0.99885
		3890.14	1.09336	0.99531	1.19708	0.99826	0.99857
		3888.71	1.09309	0.99487	1.19648	0.99802	0.99827
		3887.28	1.09432	0.99541	1.19724	0.99856	0.99858
		3885.85	1.0957	0.99585	1.19791	0.99885	0.99899
		3884.42	1.09596	0.99539	1.19742	0.99842	0.99896
		3882.99	1.09518	0.99463	1.19688	0.99787	0.9991
		3881.56	1.09375	0.99408	1.19718	0.99757	0.99982
		3880.13	1.09182	0.9934	1.19722	0.99713	1.00019
		3878.7	1.09025	0.99264	1.19633	0.99662	0.99947
		3877.28	1.09023	0.99277	1.19574	0.99678	0.99839
		3875.85	1.09174	0.99407	1.19625	0.99777	0.9978
		3874.42	1.09352	0.99562	1.19704	0.99891	0.9976
		3872.99	1.09445	0.99645	1.19749	0.99957	0.99771
		3871.56	1.09411	0.99623	1.19784	0.9995	0.99835
		3870.13	1.09268	0.995	1.19763	0.99861	0.99891
		3868.7	1.0911	0.99333	1.19645	0.99738	0.99867
		3867.27	1.09064	0.99241	1.19557	0.9968	0.99826
		3865.84	1.09128	0.99262	1.19604	0.99711	0.99857
		3864.41	1.09152	0.99293	1.19682	0.99741	0.99924
		3862.98	1.09044	0.99236	1.19661	0.99695	0.99946
		3861.55	1.08905	0.99147	1.19562	0.99622	0.99904
		3860.13	1.08898	0.99162	1.19474	0.99634	0.99798
		3858.7	1.09079	0.99357	1.19476	0.99795	0.99654
		3857.27	1.09362	0.99693	1.19637	1.00073	0.99572
		3855.84	1.09552	0.99999	1.19922	1.00307	0.99655
		3854.41	1.09418	1	1.20083	1.00257	0.99868
		3852.98	1.08912	0.99554	1.19862	0.99843	1.00033
		3851.55	1.08381	0.98926	1.19409	0.99343	1.00053
		3850.12	1.08222	0.98581	1.19127	0.99125	0.99991
		3848.69	1.08446	0.98658	1.19151	0.99245	0.99916
		3847.26	1.08828	0.9897	1.19338	0.99515	0.99851
		3845.83	1.09173	0.99293	1.19525	0.99752	0.99806
		3844.4	1.09388	0.99513	1.19633	0.99895	0.99776
		3842.98	1.09466	0.9962	1.19663	0.99966	0.99752
		3841.55	1.09453	0.99652	1.19683	1.00004	0.99754
		3840.12	1.09386	0.99625	1.19744	1	0.99819
		3838.69	1.09263	0.99503	1.19778	0.99909	0.99916
		3837.26	1.09108	0.99289	1.19687	0.99728	0.99966
		3835.83	1.08983	0.99089	1.19523	0.99552	0.99952
		3834.4	1.08918	0.99012	1.19427	0.99472	0.99928
		3832.97	1.08879	0.99051	1.19436	0.99481	0.99924
		3831.54	1.08841	0.99123	1.19469	0.99517	0.9991
		3830.11	1.08832	0.99183	1.19476	0.99554	0.99872
		3828.68	1.08872	0.99242	1.19481	0.996	0.99837
		3827.26	1.08945	0.99317	1.19483	0.99663	0.99801
		3825.83	1.0904	0.99419	1.19469	0.99747	0.99742
		3824.4	1.09171	0.99557	1.19507	0.99857	0.99715
		3822.97	1.09301	0.99677	1.19626	0.99937	0.99783
		3821.54	1.09318	0.99657	1.19667	0.99898	0.99866
		3820.11	1.09181	0.99473	1.19532	0.99762	0.99862
		3818.68	1.09013	0.99283	1.19414	0.99659	0.99849
		3817.25	1.08895	0.99194	1.19461	0.99628	0.9993
		3815.82	1.08774	0.99133	1.19503	0.99566	1.00016
		3814.39	1.08642	0.9904	1.1939	0.99446	0.99998
		3812.96	1.08611	0.99015	1.19257	0.99394	0.99912
		3811.53	1.08746	0.99156	1.19267	0.99502	0.99834
		3810.11	1.08974	0.99409	1.19416	0.99703	0.99802
		3808.68	1.09151	0.99615	1.19582	0.99848	0.99821
		3807.25	1.09188	0.99652	1.19609	0.99856	0.99821
		3805.82	1.09139	0.99565	1.19486	0.99792	0.99758
		3804.39	1.09128	0.99504	1.19413	0.99777	0.9973
		3802.96	1.09149	0.995	1.19498	0.99801	0.99828
		3801.53	1.09071	0.99431	1.19555	0.99746	0.9995
		3800.1	1.08886	0.99256	1.19442	0.99599	0.99977
		3798.67	1.08738	0.99113	1.19313	0.99487	0.99964
		3797.24	1.08693	0.99094	1.19307	0.99475	0.99985
		3795.81	1.08682	0.99133	1.19335	0.99497	1.00003
		3794.38	1.08674	0.99163	1.19314	0.99505	0.99981
		3792.96	1.08711	0.99204	1.1929	0.99521	0.99952
		3791.53	1.08803	0.99283	1.19306	0.99568	0.99934
		3790.1	1.08913	0.99383	1.19342	0.99626	0.99913
		3788.67	1.09006	0.99469	1.19378	0.99666	0.99889
		3787.24	1.09071	0.99525	1.19412	0.99681	0.99883
		3785.81	1.09097	0.99542	1.19424	0.99676	0.99888
		3784.38	1.09092	0.99525	1.19397	0.99671	0.99879
		3782.95	1.09106	0.99509	1.19368	0.99693	0.99868
		3781.52	1.09166	0.99514	1.19387	0.9973	0.99896
		3780.09	1.09212	0.995	1.19419	0.99724	0.99955
		3778.66	1.0916	0.99423	1.19385	0.99647	0.99982
		3777.23	1.09027	0.9933	1.193	0.99556	0.99953
		3775.81	1.08931	0.99312	1.19251	0.99538	0.99894
		3774.38	1.08956	0.99405	1.19279	0.99618	0.99839
		3772.95	1.09079	0.99555	1.1937	0.99738	0.9982
		3771.52	1.09197	0.9966	1.19467	0.99809	0.99852
		3770.09	1.09216	0.9965	1.19488	0.99785	0.99897
		3768.66	1.09135	0.99544	1.19417	0.99701	0.99925
		3767.23	1.09026	0.99429	1.1933	0.99623	0.99947
		3765.8	1.08947	0.99369	1.19272	0.99585	0.99951
		3764.37	1.08924	0.99375	1.19226	0.99585	0.99907
		3762.94	1.08979	0.99443	1.19224	0.99625	0.99852
		3761.51	1.091	0.99547	1.19297	0.9969	0.99852
		3760.09	1.09194	0.99608	1.19373	0.99722	0.99895
		3758.66	1.09186	0.9957	1.1935	0.99691	0.99903
		3757.23	1.09135	0.99503	1.19251	0.99667	0.99843
		3755.8	1.09177	0.99542	1.19207	0.99752	0.99758
		3754.37	1.09343	0.99722	1.19311	0.99944	0.99731
		3752.94	1.09488	0.99901	1.195	1.00103	0.99796
		3751.51	1.09426	0.99879	1.19588	1.00075	0.99893
		3750.08	1.09158	0.99627	1.19452	0.99874	0.99908
		3748.65	1.08929	0.99386	1.1923	0.99714	0.99835
		3747.22	1.0889	0.99369	1.19203	0.99736	0.99826
		3745.79	1.089	0.99469	1.19378	0.99802	0.99966
		3744.36	1.08796	0.99425	1.1942	0.99685	1.00096
		3742.94	1.08689	0.99213	1.19181	0.99428	1.00061
		3741.51	1.08824	0.99104	1.18945	0.99316	0.99942
		3740.08	1.09245	0.99282	1.18969	0.9949	0.99875
		3738.65	1.09766	0.99644	1.19189	0.99809	0.999
		3737.22	1.10125	0.99932	1.19403	1.00028	0.99994
		3735.79	1.10121	0.99945	1.19469	1	1.00109
		3734.36	1.09751	0.9968	1.19375	0.99766	1.00187
		3732.93	1.09255	0.99331	1.19206	0.9948	1.00194
		3731.5	1.08925	0.99123	1.19046	0.99313	1.00121
		3730.07	1.08879	0.99145	1.18965	0.99334	1.00018
		3728.64	1.09038	0.99331	1.19011	0.99487	0.99967
		3727.21	1.09237	0.99535	1.19128	0.99652	0.99977
		3725.79	1.0935	0.9964	1.19201	0.99736	0.99986
		3724.36	1.0935	0.99623	1.19195	0.99734	0.99975
		3722.93	1.09285	0.99544	1.19162	0.99692	0.99974
		3721.5	1.09214	0.99463	1.19141	0.99645	0.99991
		3720.07	1.09169	0.99411	1.19127	0.99608	1
		3718.64	1.09182	0.99414	1.19115	0.99612	0.99979
		3717.21	1.09284	0.99506	1.19112	0.99698	0.99915
		3715.78	1.09479	0.99691	1.19156	0.99872	0.99852
		3714.35	1.09703	0.99906	1.19265	1.00063	0.99859
		3712.92	1.09814	1.00009	1.19363	1.00134	0.99946
		3711.49	1.09682	0.99879	1.19327	0.99993	1.00043
		3710.07	1.09365	0.99566	1.1915	0.99714	1.00086
		3708.64	1.091	0.99288	1.18958	0.9949	1.0007
		3707.21	1.09058	0.99216	1.18866	0.99453	1.00028
		3705.78	1.09213	0.99347	1.18901	0.99575	0.99999
		3704.35	1.09428	0.99552	1.19021	0.99737	1.00017
		3702.92	1.09561	0.99684	1.19128	0.99814	1.00073
		3701.49	1.09554	0.99667	1.19129	0.99764	1.00109
		3700.06	1.09478	0.99563	1.19037	0.99655	1.00092
		3698.63	1.09455	0.99494	1.18951	0.99589	1.00048
		3697.2	1.09534	0.99523	1.18923	0.99604	1.00002
		3695.77	1.09691	0.9963	1.18923	0.9968	0.99946
		3694.34	1.09899	0.99778	1.18938	0.99792	0.99887
		3692.92	1.10139	0.9993	1.18997	0.99914	0.9987
		3691.49	1.10345	1.00004	1.19094	0.99977	0.99935
		3690.06	1.10378	0.99896	1.1914	0.99895	1.00063
		3688.63	1.10151	0.99598	1.19038	0.99663	1.00163
		3687.2	1.09786	0.9928	1.18824	0.99417	1.00157
		3685.77	1.0951	0.9914	1.18665	0.99314	1.00076
		3684.34	1.09424	0.99217	1.18653	0.99379	0.99988
		3682.91	1.09478	0.99409	1.18725	0.99526	0.99913
		3681.48	1.096	0.99613	1.18787	0.9968	0.99832
		3680.05	1.09763	0.99798	1.18826	0.9983	0.99755
		3678.62	1.09933	0.99953	1.18906	0.99966	0.99744
		3677.19	1.1	1	1.19015	1	0.99828
		3675.77	1.09871	0.99832	1.18984	0.99842	0.99889
		3674.34	1.09591	0.99515	1.18754	0.99572	0.99816
		3672.91	1.09398	0.99296	1.1858	0.99397	0.99725
		3671.48	1.09341	0.99263	1.18638	0.99362	0.99762
		3670.05	1.09231	0.99244	1.18729	0.9931	0.99841
		3668.62	1.08981	0.99104	1.18638	0.99161	0.9981
		3667.19	1.08743	0.98955	1.18468	0.99028	0.99689
		3665.76	1.0866	0.98945	1.18409	0.99025	0.99581
		3664.33	1.08703	0.99055	1.18454	0.99113	0.99506
		3662.9	1.08783	0.99175	1.18492	0.99197	0.99429
		3661.47	1.08861	0.99248	1.18474	0.99239	0.99331
		3660.04	1.08918	0.99292	1.18445	0.99261	0.99236
		3658.62	1.08893	0.99312	1.1845	0.99263	0.99182
		3657.19	1.08703	0.99267	1.18431	0.99204	0.99135
		3655.76	1.08385	0.99157	1.18296	0.99089	0.99008
		3654.33	1.08154	0.99098	1.18126	0.99021	0.98819
		3652.9	1.08179	0.9919	1.18109	0.99078	0.98699
		3651.47	1.08333	0.99334	1.18248	0.99166	0.9872
		3650.04	1.08231	0.99272	1.18322	0.99084	0.98797
		3648.61	1.07626	0.98873	1.18163	0.98751	0.98808
		3647.18	1.06775	0.98342	1.17852	0.98334	0.98706
		3645.75	1.06147	0.98003	1.17591	0.98066	0.98534
		3644.32	1.05884	0.97954	1.17483	0.98012	0.98362
		3642.9	1.05814	0.98067	1.17482	0.98071	0.98228
		3641.47	1.05738	0.9818	1.17488	0.98118	0.98115
		3640.04	1.05581	0.98215	1.17449	0.98102	0.98
		3638.61	1.0537	0.98185	1.17381	0.98038	0.97877
		3637.18	1.0516	0.98138	1.17312	0.97959	0.97751
		3635.75	1.04974	0.981	1.1724	0.97884	0.97621
		3634.32	1.0482	0.98087	1.17151	0.9783	0.97469
		3632.89	1.04703	0.98115	1.17079	0.97821	0.97318
		3631.46	1.04576	0.98152	1.1709	0.97818	0.97255
		3630.03	1.0429	0.9806	1.17119	0.97691	0.97292
		3628.6	1.03743	0.9772	1.16967	0.97353	0.97291
		3627.17	1.03112	0.97252	1.1662	0.96939	0.97151
		3625.75	1.0272	0.96957	1.16323	0.96696	0.96947
		3624.32	1.02658	0.96967	1.16227	0.96701	0.96771
		3622.89	1.02765	0.97161	1.16277	0.96827	0.9665
		3621.46	1.02816	0.97329	1.16356	0.96898	0.96582
		3620.03	1.02648	0.97317	1.16356	0.96806	0.96527
		3618.6	1.0225	0.97114	1.16219	0.96569	0.96421
		3617.17	1.01795	0.96858	1.16014	0.96311	0.96262
		3615.74	1.01455	0.96699	1.15877	0.96148	0.96115
		3614.31	1.01215	0.96648	1.1583	0.96073	0.96004
		3612.88	1.00969	0.9662	1.15782	0.96006	0.95889
		3611.45	1.00684	0.96562	1.15687	0.95899	0.95758
		3610.02	1.00389	0.96464	1.15571	0.95743	0.95644
		3608.6	1.00089	0.96316	1.15434	0.9554	0.95549
		3607.17	0.99785	0.96124	1.15248	0.9531	0.95429
		3605.74	0.9953	0.95956	1.15052	0.95117	0.9527
		3604.31	0.99369	0.95884	1.14915	0.95006	0.95107
		3602.88	0.99266	0.95893	1.14847	0.94949	0.94963
		3601.45	0.99133	0.959	1.14792	0.94873	0.94827
		3600.02	0.98917	0.9585	1.14705	0.94741	0.94685
		3598.59	0.98633	0.95759	1.14594	0.94576	0.94541
		3597.16	0.98316	0.95659	1.14489	0.94412	0.94412
		3595.73	0.97981	0.95548	1.14381	0.9425	0.94291
		3594.3	0.97648	0.95414	1.14237	0.94084	0.94146
		3592.87	0.97371	0.95296	1.14073	0.93939	0.93965
		3591.45	0.97195	0.95257	1.13959	0.93851	0.93791
		3590.02	0.97086	0.95279	1.13929	0.93788	0.93677
		3588.59	0.96926	0.95242	1.13907	0.93657	0.93616
		3587.16	0.96624	0.95045	1.13779	0.93409	0.93538
		3585.73	0.9623	0.94751	1.13552	0.93114	0.93404
		3584.3	0.95873	0.94524	1.13339	0.9289	0.93234
		3582.87	0.95596	0.94438	1.13214	0.92774	0.93063
		3581.44	0.95342	0.94434	1.13144	0.92707	0.929
		3580.01	0.95051	0.94421	1.13072	0.92622	0.92736
		3578.58	0.94715	0.94359	1.12977	0.92495	0.9257
		3577.15	0.94367	0.9426	1.12869	0.92342	0.92406
		3575.73	0.9404	0.94147	1.12756	0.92185	0.92246
		3574.3	0.93761	0.94041	1.12633	0.92046	0.92086
		3572.87	0.93567	0.93974	1.12508	0.91947	0.91929
		3571.44	0.93481	0.93974	1.12416	0.919	0.91794
		3570.01	0.93445	0.94015	1.12382	0.9187	0.91706
		3568.58	0.93307	0.93995	1.12362	0.91774	0.91658
		3567.15	0.9294	0.93813	1.12263	0.91551	0.91597
		3565.72	0.92411	0.93501	1.12063	0.91247	0.91481
		3564.29	0.91946	0.93214	1.11857	0.90982	0.91327
		3562.86	0.91668	0.93065	1.11734	0.90824	0.91173
		3561.43	0.91498	0.93025	1.11679	0.90741	0.91029
		3560	0.91304	0.93002	1.11623	0.9067	0.90883
		3558.58	0.91043	0.92954	1.11534	0.90578	0.9073
		3557.15	0.90763	0.92896	1.11432	0.90474	0.90579
		3555.72	0.90518	0.92846	1.11348	0.9037	0.90448
		3554.29	0.90307	0.92791	1.11277	0.90262	0.90341
		3552.86	0.90093	0.92703	1.11187	0.90136	0.90236
		3551.43	0.89863	0.92589	1.11065	0.9	0.90109
		3550	0.89655	0.92491	1.10953	0.8988	0.89972
		3548.57	0.89502	0.9243	1.10889	0.89787	0.89861
		3547.14	0.8938	0.92373	1.10851	0.89693	0.89783
		3545.71	0.89218	0.92268	1.10783	0.89561	0.89704
		3544.28	0.88961	0.92116	1.10668	0.89396	0.89593
		3542.85	0.88628	0.91966	1.10539	0.89236	0.89453
		3541.43	0.88281	0.91861	1.10424	0.89113	0.89307
		3540	0.87975	0.91802	1.10331	0.89024	0.89176
		3538.57	0.87726	0.91754	1.10249	0.8894	0.89068
		3537.14	0.875	0.91685	1.10165	0.88835	0.88969
		3535.71	0.8725	0.91584	1.10068	0.88705	0.88855
		3534.28	0.86964	0.91472	1.09967	0.88576	0.88721
		3532.85	0.86677	0.91377	1.09878	0.88469	0.88582
		3531.42	0.86425	0.91306	1.09804	0.88384	0.88457
		3529.99	0.86207	0.9124	1.09732	0.88297	0.88349
		3528.56	0.86004	0.91159	1.09652	0.88195	0.88244
		3527.13	0.85818	0.91063	1.09565	0.88078	0.88138
		3525.71	0.85656	0.90965	1.0948	0.87957	0.88037
		3524.28	0.85486	0.90864	1.09394	0.87834	0.87941
		3522.85	0.85255	0.90755	1.09297	0.87706	0.87843
		3521.42	0.84953	0.9064	1.09193	0.87577	0.87738
		3519.99	0.84635	0.90538	1.09098	0.87461	0.87631
		3518.56	0.84364	0.90456	1.09013	0.87362	0.87524
		3517.13	0.84162	0.90384	1.08929	0.8727	0.87413
		3515.7	0.84012	0.90318	1.08842	0.87179	0.87301
		3514.27	0.83877	0.90258	1.08758	0.87083	0.87194
		3512.84	0.83713	0.90202	1.08681	0.86986	0.87088
		3511.41	0.8349	0.90135	1.08609	0.86885	0.86979
		3509.98	0.83216	0.90042	1.08527	0.86774	0.86862
		3508.56	0.82946	0.89933	1.08429	0.86655	0.86736
		3507.13	0.82743	0.89843	1.08339	0.86545	0.86615
		3505.7	0.82627	0.89788	1.08289	0.86453	0.86527
		3504.27	0.82546	0.89739	1.08262	0.86364	0.86472
		3502.84	0.82417	0.89654	1.08206	0.86258	0.8642
		3501.41	0.82209	0.89536	1.08103	0.86138	0.8634
		3499.98	0.81969	0.89427	1.0799	0.86029	0.86238
		3498.55	0.81758	0.89353	1.07904	0.85939	0.86131
		3497.12	0.81579	0.89298	1.07844	0.85859	0.86028
		3495.69	0.81387	0.8923	1.07783	0.85775	0.85922
		3494.26	0.81155	0.89142	1.07707	0.85685	0.85813
		3492.83	0.809	0.89049	1.07621	0.85593	0.85705
		3491.41	0.8066	0.88965	1.07538	0.85503	0.85605
		3489.98	0.80454	0.88888	1.07461	0.85411	0.85508
		3488.55	0.80272	0.88807	1.07379	0.85312	0.85405
		3487.12	0.80086	0.88721	1.07288	0.85209	0.85283
		3485.69	0.79874	0.88638	1.07201	0.85108	0.85146
		3484.26	0.79641	0.88563	1.07138	0.8501	0.85021
		3482.83	0.79413	0.88485	1.07088	0.84904	0.84923
		3481.4	0.79203	0.88386	1.07022	0.84787	0.84838
		3479.97	0.78992	0.88273	1.0693	0.84667	0.84747
		3478.54	0.78749	0.88165	1.06832	0.84562	0.84639
		3477.11	0.78461	0.88069	1.06742	0.84468	0.84516
		3475.68	0.78143	0.87971	1.06657	0.84373	0.84381
		3474.26	0.7783	0.8786	1.06571	0.84269	0.84243
		3472.83	0.77562	0.87745	1.06487	0.84161	0.84114
		3471.4	0.7736	0.8764	1.06406	0.84056	0.83999
		3469.97	0.7721	0.87548	1.06327	0.83951	0.83897
		3468.54	0.7705	0.87456	1.06249	0.8384	0.83797
		3467.11	0.76815	0.8735	1.06172	0.83722	0.83684
		3465.68	0.7649	0.8723	1.06098	0.83606	0.83554
		3464.25	0.76121	0.87105	1.06024	0.83499	0.83418
		3462.82	0.75769	0.8698	1.05947	0.834	0.8329
		3461.39	0.75461	0.86859	1.05863	0.83302	0.83175
		3459.96	0.75178	0.86743	1.0578	0.83198	0.83064
		3458.54	0.74891	0.86635	1.057	0.83093	0.82948
		3457.11	0.74591	0.86534	1.05619	0.8299	0.82827
		3455.68	0.74299	0.86432	1.05534	0.82892	0.82705
		3454.25	0.7403	0.86326	1.0545	0.82799	0.82589
		3452.82	0.73788	0.86224	1.05374	0.82718	0.82488
		3451.39	0.73579	0.86142	1.05307	0.82652	0.82404
		3449.96	0.73409	0.86081	1.05252	0.82598	0.82338
		3448.53	0.73261	0.8602	1.05208	0.82541	0.82282
		3447.1	0.73095	0.85935	1.05157	0.82472	0.82222
		3445.67	0.72891	0.8583	1.05098	0.82402	0.8215
		3444.24	0.72673	0.85734	1.05049	0.82343	0.82081
		3442.81	0.72477	0.85657	1.05013	0.82295	0.82024
		3441.39	0.72324	0.85587	1.04974	0.82247	0.81973
		3439.96	0.72222	0.85518	1.04926	0.82197	0.81927
		3438.53	0.72171	0.85458	1.04884	0.82153	0.81892
		3437.1	0.72141	0.85414	1.04856	0.8212	0.81871
		3435.67	0.72083	0.8538	1.04833	0.82097	0.81852
		3434.24	0.71972	0.85346	1.04812	0.82081	0.81824
		3432.81	0.71832	0.8531	1.04792	0.82069	0.81787
		3431.38	0.71706	0.85273	1.04775	0.82059	0.81749
		3429.95	0.71605	0.85235	1.04764	0.82051	0.81716
		3428.52	0.71505	0.852	1.04757	0.82048	0.81687
		3427.09	0.71385	0.8517	1.04747	0.82051	0.81657
		3425.66	0.71261	0.85147	1.04737	0.82059	0.81628
		3424.24	0.7117	0.85132	1.04741	0.82071	0.8161
		3422.81	0.71127	0.85125	1.04769	0.82088	0.81617
		3421.38	0.71109	0.85116	1.04809	0.82107	0.81649
		3419.95	0.71081	0.851	1.04834	0.82126	0.81689
		3418.52	0.7104	0.85086	1.04842	0.82152	0.81724
		3417.09	0.71019	0.85086	1.0485	0.82194	0.81757
		3415.66	0.7105	0.85104	1.04869	0.82248	0.81797
		3414.23	0.71127	0.85133	1.04893	0.82307	0.81847
		3412.8	0.71214	0.8516	1.04917	0.82364	0.81901
		3411.37	0.7128	0.85182	1.04944	0.82418	0.81954
		3409.94	0.7132	0.85197	1.0498	0.8247	0.82003
		3408.52	0.71343	0.85212	1.0503	0.82522	0.82051
		3407.09	0.7136	0.85233	1.0509	0.82582	0.82102
		3405.66	0.7139	0.85264	1.05154	0.82652	0.82162
		3404.23	0.71462	0.85302	1.05216	0.82731	0.8223
		3402.8	0.71583	0.85341	1.05271	0.82814	0.82304
		3401.37	0.7172	0.85378	1.05325	0.82899	0.82374
		3399.94	0.71816	0.85414	1.05392	0.82991	0.82436
		3398.51	0.71845	0.85448	1.05462	0.8308	0.82486
		3397.08	0.7186	0.85477	1.05534	0.83161	0.82527
		3395.65	0.71899	0.85505	1.05605	0.83232	0.82569
		3394.22	0.71972	0.85535	1.05677	0.83297	0.82623
		3392.79	0.72055	0.85562	1.05742	0.83358	0.82686
		3391.37	0.72109	0.85579	1.05795	0.83418	0.82737
		3389.94	0.72114	0.85592	1.05836	0.8348	0.82765
		3388.51	0.72086	0.8561	1.05875	0.83551	0.82785
		3387.08	0.72052	0.85633	1.05918	0.83633	0.82817
		3385.65	0.72032	0.85652	1.05968	0.83715	0.82863
		3384.22	0.72031	0.85662	1.06027	0.83788	0.82916
		3382.79	0.72042	0.85665	1.06096	0.83851	0.82972
		3381.36	0.72058	0.85667	1.06177	0.83914	0.8303
		3379.93	0.7207	0.85669	1.06264	0.83984	0.8309
		3378.5	0.72071	0.85666	1.06347	0.84065	0.8314
		3377.07	0.72056	0.85659	1.06422	0.84153	0.83173
		3375.64	0.72024	0.85649	1.06491	0.84239	0.832
		3374.22	0.71981	0.85636	1.06559	0.84312	0.83238
		3372.79	0.71942	0.85622	1.06627	0.84374	0.83298
		3371.36	0.71918	0.85607	1.06693	0.84435	0.83375
		3369.93	0.71897	0.85588	1.06756	0.84504	0.83453
		3368.5	0.7185	0.85562	1.06821	0.84584	0.83515
		3367.07	0.71755	0.85523	1.06891	0.8467	0.83551
		3365.64	0.71617	0.85475	1.06971	0.84754	0.83565
		3364.21	0.71462	0.85421	1.07062	0.84834	0.83572
		3362.78	0.71311	0.85365	1.07153	0.84904	0.83586
		3361.35	0.71172	0.85308	1.07227	0.84964	0.83605
		3359.92	0.71031	0.85246	1.07279	0.85016	0.8363
		3358.49	0.70878	0.85181	1.07318	0.8507	0.83664
		3357.07	0.70719	0.85115	1.0736	0.8513	0.83711
		3355.64	0.70568	0.85051	1.07403	0.85196	0.83761
		3354.21	0.70439	0.84988	1.07441	0.85266	0.83805
		3352.78	0.70336	0.84925	1.07473	0.85336	0.83843
		3351.35	0.70246	0.84861	1.07506	0.85407	0.83883
		3349.92	0.70152	0.84803	1.07548	0.85478	0.83924
		3348.49	0.70051	0.84753	1.076	0.8555	0.83965
		3347.06	0.69955	0.84712	1.07652	0.85622	0.84012
		3345.63	0.69882	0.84676	1.07694	0.85691	0.84073
		3344.2	0.6984	0.84644	1.07726	0.8576	0.84149
		3342.77	0.69822	0.8462	1.0776	0.85836	0.84231
		3341.35	0.69828	0.8461	1.07804	0.85927	0.8431
		3339.92	0.69859	0.84618	1.07857	0.86034	0.8439
		3338.49	0.69913	0.84641	1.07918	0.86158	0.84475
		3337.06	0.69981	0.84674	1.07986	0.86291	0.84571
		3335.63	0.70057	0.84712	1.08059	0.86423	0.84675
		3334.2	0.70147	0.84754	1.08133	0.86547	0.84785
		3332.77	0.70261	0.84807	1.08206	0.86666	0.84901
		3331.34	0.70407	0.84877	1.08282	0.8679	0.85024
		3329.91	0.70583	0.84962	1.08361	0.86925	0.85152
		3328.48	0.70782	0.85056	1.08434	0.87065	0.85283
		3327.05	0.70993	0.85153	1.08495	0.87201	0.85417
		3325.62	0.71212	0.85253	1.08549	0.87325	0.85558
		3324.2	0.71438	0.85361	1.08612	0.87445	0.85706
		3322.77	0.71675	0.85477	1.08694	0.87574	0.85858
		3321.34	0.71921	0.85599	1.08793	0.87717	0.86005
		3319.91	0.72177	0.85726	1.089	0.87872	0.86142
		3318.48	0.72438	0.85855	1.09006	0.88028	0.86271
		3317.05	0.72701	0.85982	1.0911	0.88174	0.86399
		3315.62	0.72962	0.86103	1.09209	0.88308	0.86528
		3314.19	0.73219	0.86221	1.09296	0.88434	0.86658
		3312.76	0.73474	0.86336	1.09367	0.8856	0.86787
		3311.33	0.73734	0.86446	1.09426	0.88685	0.8692
		3309.9	0.74001	0.86549	1.09481	0.88807	0.87056
		3308.47	0.74271	0.8665	1.09535	0.88926	0.87183
		3307.05	0.74533	0.86755	1.09594	0.89043	0.87294
		3305.62	0.74781	0.86867	1.09666	0.8916	0.87396
		3304.19	0.75017	0.86984	1.09754	0.89278	0.87506
		3302.76	0.7525	0.87101	1.09849	0.89396	0.87624
		3301.33	0.75482	0.87217	1.0994	0.89512	0.87742
		3299.9	0.75709	0.8733	1.10017	0.89617	0.87853
		3298.47	0.75926	0.87434	1.10073	0.89705	0.87956
		3297.04	0.7613	0.87529	1.10111	0.8978	0.88054
		3295.61	0.76327	0.87619	1.10141	0.89852	0.88145
		3294.18	0.76521	0.87706	1.10181	0.8993	0.8823
		3292.75	0.76709	0.87787	1.10237	0.90012	0.88312
		3291.32	0.7689	0.87864	1.10304	0.90094	0.8839
		3289.9	0.77064	0.87941	1.10367	0.90174	0.88457
		3288.47	0.77234	0.88021	1.10422	0.90254	0.88516
		3287.04	0.77394	0.88101	1.10469	0.90333	0.88574
		3285.61	0.7754	0.88172	1.10511	0.90411	0.88636
		3284.18	0.77674	0.88234	1.10548	0.90485	0.88697
		3282.75	0.77802	0.88292	1.10581	0.90552	0.8876
		3281.32	0.77928	0.88348	1.10616	0.90609	0.88825
		3279.89	0.78053	0.88407	1.10652	0.90657	0.88885
		3278.46	0.78171	0.88463	1.10686	0.90696	0.88931
		3277.03	0.78271	0.88508	1.10712	0.90729	0.8896
		3275.6	0.7835	0.88536	1.10727	0.90758	0.8898
		3274.18	0.78411	0.88548	1.10733	0.90782	0.88999
		3272.75	0.78464	0.88554	1.10733	0.90802	0.89022
		3271.32	0.78515	0.88566	1.1074	0.90826	0.89054
		3269.89	0.78567	0.88592	1.10764	0.9086	0.89096
		3268.46	0.7862	0.8863	1.10803	0.90902	0.89139
		3267.03	0.78672	0.8867	1.10836	0.90943	0.89172
		3265.6	0.78715	0.88703	1.10849	0.90976	0.89188
		3264.17	0.78749	0.88726	1.10848	0.91001	0.89193
		3262.74	0.78773	0.88741	1.10848	0.91023	0.89197
		3261.31	0.78791	0.88752	1.1086	0.91045	0.89207
		3259.88	0.78799	0.8876	1.10879	0.91065	0.89222
		3258.45	0.78789	0.88762	1.10897	0.91077	0.89235
		3257.03	0.78761	0.88754	1.10912	0.91081	0.89245
		3255.6	0.78722	0.88738	1.10926	0.91085	0.89251
		3254.17	0.7868	0.88722	1.10939	0.91095	0.89252
		3252.74	0.78636	0.8871	1.10948	0.91112	0.89245
		3251.31	0.78583	0.88698	1.10951	0.91129	0.8923
		3249.88	0.78514	0.88676	1.10941	0.91138	0.89206
		3248.45	0.78427	0.8864	1.1092	0.91138	0.89173
		3247.02	0.78327	0.88596	1.10897	0.91132	0.89141
		3245.59	0.78217	0.8855	1.10885	0.91129	0.8912
		3244.16	0.78098	0.88507	1.10885	0.91133	0.89108
		3242.73	0.77967	0.88463	1.10888	0.9114	0.89092
		3241.3	0.77823	0.88414	1.10888	0.91141	0.8906
		3239.88	0.77666	0.88355	1.10882	0.91128	0.89011
		3238.45	0.77499	0.88282	1.10863	0.911	0.88954
		3237.02	0.7732	0.88196	1.10829	0.91062	0.88896
		3235.59	0.77132	0.88106	1.10779	0.91023	0.88837
		3234.16	0.76937	0.8802	1.10721	0.90992	0.88778
		3232.73	0.76745	0.87948	1.1067	0.90972	0.88728
		3231.3	0.76566	0.87889	1.10634	0.90965	0.88691
		3229.87	0.76402	0.87838	1.10617	0.90967	0.88664
		3228.44	0.76249	0.87786	1.10612	0.90969	0.88638
		3227.01	0.76104	0.87733	1.10606	0.90968	0.88609
		3225.58	0.75972	0.87684	1.10595	0.90966	0.8858
		3224.16	0.75861	0.87643	1.10583	0.90975	0.88556
		3222.73	0.75773	0.87614	1.10574	0.90998	0.88537
		3221.3	0.7571	0.87596	1.1057	0.9103	0.88528
		3219.87	0.75675	0.8759	1.10565	0.91063	0.88533
		3218.44	0.75674	0.87598	1.1056	0.91098	0.88555
		3217.01	0.75709	0.87624	1.10561	0.9114	0.8859
		3215.58	0.7577	0.87668	1.10569	0.91187	0.88629
		3214.15	0.75845	0.87723	1.10582	0.91235	0.88667
		3212.72	0.75932	0.87782	1.10597	0.91287	0.88709
		3211.29	0.76031	0.87844	1.10618	0.91348	0.88764
		3209.86	0.76143	0.87908	1.10642	0.91416	0.88827
		3208.43	0.76262	0.87973	1.10664	0.91485	0.88887
		3207.01	0.76385	0.88038	1.10686	0.91553	0.88944
		3205.58	0.76518	0.88104	1.10714	0.91623	0.89004
		3204.15	0.76664	0.88173	1.10745	0.91694	0.89072
		3202.72	0.76821	0.88249	1.10778	0.91762	0.89145
		3201.29	0.76985	0.88332	1.10813	0.91828	0.8922
		3199.86	0.77152	0.88422	1.10849	0.91895	0.89298
		3198.43	0.77318	0.88512	1.10883	0.91965	0.89375
		3197	0.77476	0.88598	1.1091	0.92037	0.89448
		3195.57	0.77628	0.88677	1.10932	0.92112	0.89516
		3194.14	0.77779	0.88751	1.10955	0.92183	0.89581
		3192.71	0.77935	0.88822	1.10983	0.92245	0.89647
		3191.28	0.78096	0.88892	1.11016	0.92299	0.89715
		3189.86	0.78258	0.88963	1.11052	0.92351	0.89783
		3188.43	0.78419	0.89038	1.11088	0.9241	0.8985
		3187	0.78575	0.89115	1.11121	0.92481	0.89916
		3185.57	0.78723	0.8919	1.11152	0.92561	0.89983
		3184.14	0.78862	0.89258	1.11176	0.92637	0.90048
		3182.71	0.78998	0.89323	1.11195	0.92705	0.90109
		3181.28	0.79138	0.89392	1.11216	0.92765	0.90162
		3179.85	0.7928	0.89464	1.11245	0.92821	0.90214
		3178.42	0.7942	0.89532	1.11282	0.92876	0.90268
		3176.99	0.79555	0.8959	1.11317	0.92928	0.90323
		3175.56	0.79686	0.89639	1.11349	0.92976	0.90376
		3174.13	0.79815	0.89684	1.11379	0.93019	0.90426
		3172.71	0.79939	0.89732	1.11406	0.93063	0.90478
		3171.28	0.80058	0.89787	1.11424	0.93109	0.90533
		3169.85	0.80171	0.89848	1.11431	0.9316	0.90591
		3168.42	0.80282	0.8991	1.11438	0.93211	0.90647
		3166.99	0.80394	0.8997	1.11456	0.93257	0.90697
		3165.56	0.80509	0.90024	1.11486	0.93296	0.90742
		3164.13	0.80629	0.90073	1.11516	0.93332	0.90786
		3162.7	0.8075	0.90121	1.11537	0.93371	0.90827
		3161.27	0.80868	0.90169	1.1155	0.93415	0.90866
		3159.84	0.80978	0.90217	1.11563	0.93464	0.90906
		3158.41	0.81081	0.90262	1.11576	0.9351	0.90946
		3156.99	0.81178	0.90299	1.1158	0.93549	0.90982
		3155.56	0.81267	0.90328	1.1157	0.93577	0.91006
		3154.13	0.81346	0.90352	1.1155	0.93597	0.91015
		3152.7	0.8142	0.90377	1.11537	0.93617	0.91018
		3151.27	0.81498	0.90412	1.11543	0.93647	0.91029
		3149.84	0.81589	0.90455	1.11565	0.93686	0.91055
		3148.41	0.81687	0.90498	1.11589	0.93723	0.91087
		3146.98	0.81777	0.90533	1.11603	0.93752	0.91111
		3145.55	0.81849	0.90559	1.11605	0.93773	0.91123
		3144.12	0.81899	0.90577	1.11598	0.9379	0.91127
		3142.69	0.81932	0.90587	1.11586	0.93799	0.91125
		3141.26	0.81952	0.90584	1.11572	0.938	0.91118
		3139.84	0.81967	0.90574	1.11558	0.93795	0.9111
		3138.41	0.81984	0.9057	1.11545	0.93797	0.9111
		3136.98	0.82009	0.90579	1.11535	0.93808	0.91124
		3135.55	0.82035	0.90598	1.1153	0.93825	0.91144
		3134.12	0.82051	0.90609	1.11522	0.93838	0.91157
		3132.69	0.82053	0.90603	1.11499	0.93842	0.91153
		3131.26	0.82046	0.90587	1.11466	0.93842	0.91134
		3129.83	0.82044	0.90575	1.11439	0.93842	0.91108
		3128.4	0.82049	0.90573	1.1143	0.93843	0.91088
		3126.97	0.82055	0.90578	1.11432	0.93841	0.91078
		3125.54	0.82056	0.90581	1.1143	0.93839	0.91073
		3124.11	0.82051	0.90576	1.1142	0.93836	0.91067
		3122.69	0.82038	0.90555	1.11395	0.9383	0.91052
		3121.26	0.82018	0.90522	1.11351	0.93819	0.91029
		3119.83	0.81997	0.90487	1.11296	0.93804	0.91005
		3118.4	0.81983	0.90459	1.11248	0.93788	0.90987
		3116.97	0.8198	0.90444	1.11216	0.93774	0.90977
		3115.54	0.81985	0.9044	1.11203	0.93771	0.90974
		3114.11	0.81996	0.90449	1.11205	0.93781	0.90975
		3112.68	0.8201	0.90468	1.11219	0.93799	0.90974
		3111.25	0.82022	0.90485	1.11233	0.93811	0.90968
		3109.82	0.8203	0.90494	1.11235	0.93813	0.90961
		3108.39	0.82042	0.90497	1.11223	0.93814	0.90963
		3106.97	0.82062	0.905	1.11204	0.93827	0.90974
		3105.54	0.82094	0.90506	1.11185	0.93851	0.90985
		3104.11	0.8213	0.90509	1.11164	0.93871	0.90992
		3102.68	0.82159	0.90505	1.11138	0.93875	0.90996
		3101.25	0.82174	0.90493	1.11108	0.93863	0.90998
		3099.82	0.82183	0.9048	1.11073	0.93851	0.90998
		3098.39	0.82197	0.90476	1.1104	0.93853	0.90993
		3096.96	0.82215	0.90481	1.1101	0.93869	0.9098
		3095.53	0.82224	0.90483	1.10981	0.93883	0.90953
		3094.1	0.82213	0.90472	1.10949	0.93881	0.90918
		3092.67	0.82186	0.90451	1.10914	0.93861	0.90885
		3091.24	0.82155	0.90426	1.10874	0.93831	0.9086
		3089.82	0.82121	0.90402	1.10828	0.93801	0.90841
		3088.39	0.82081	0.90373	1.10773	0.93778	0.90816
		3086.96	0.82028	0.90334	1.10709	0.93758	0.90776
		3085.53	0.81961	0.90287	1.10646	0.93735	0.9072
		3084.1	0.81888	0.90241	1.10592	0.93705	0.90654
		3082.67	0.81816	0.90202	1.10546	0.93667	0.90594
		3081.24	0.81745	0.90167	1.10493	0.93627	0.90543
		3079.81	0.81676	0.9013	1.10425	0.93589	0.90498
		3078.38	0.81611	0.90094	1.10353	0.93559	0.90457
		3076.95	0.81552	0.90065	1.10297	0.93538	0.90421
		3075.52	0.815	0.90049	1.10264	0.93529	0.90395
		3074.09	0.81455	0.90043	1.10242	0.93526	0.90376
		3072.67	0.81414	0.9004	1.10218	0.93522	0.90357
		3071.24	0.8138	0.90032	1.10182	0.93511	0.90328
		3069.81	0.81353	0.90013	1.10139	0.93496	0.90288
		3068.38	0.81334	0.89989	1.10099	0.93477	0.90242
		3066.95	0.8132	0.89967	1.10071	0.93457	0.90202
		3065.52	0.81309	0.89954	1.10054	0.93442	0.90174
		3064.09	0.81302	0.89953	1.10037	0.93437	0.9016
		3062.66	0.81299	0.89961	1.10011	0.93444	0.90156
		3061.23	0.81301	0.8997	1.09979	0.93455	0.90155
		3059.8	0.81307	0.89972	1.09947	0.93463	0.90152
		3058.37	0.81311	0.89965	1.09921	0.9346	0.90144
		3056.94	0.81308	0.89952	1.09899	0.93449	0.9013
		3055.52	0.81293	0.89935	1.09877	0.93439	0.90112
		3054.09	0.81265	0.89918	1.0985	0.93436	0.90091
		3052.66	0.81231	0.89901	1.09823	0.93438	0.90066
		3051.23	0.81193	0.89886	1.098	0.93439	0.90036
		3049.8	0.81149	0.89868	1.09783	0.9343	0.89999
		3048.37	0.81096	0.89848	1.0977	0.93406	0.89958
		3046.94	0.81031	0.89824	1.09759	0.93374	0.89918
		3045.51	0.8096	0.89799	1.09746	0.93345	0.89883
		3044.08	0.80893	0.89773	1.09732	0.93324	0.89858
		3042.65	0.80838	0.89749	1.09722	0.93311	0.8984
		3041.22	0.80796	0.89733	1.09718	0.93302	0.89829
		3039.8	0.80767	0.89728	1.09719	0.93297	0.89825
		3038.37	0.80744	0.8973	1.09717	0.93297	0.89824
		3036.94	0.80724	0.89728	1.09707	0.93299	0.8982
		3035.51	0.80703	0.89716	1.09691	0.93298	0.89809
		3034.08	0.8069	0.89705	1.09677	0.93294	0.89799
		3032.65	0.8069	0.89702	1.09669	0.9329	0.89801
		3031.22	0.80704	0.89712	1.09666	0.93292	0.89818
		3029.79	0.80726	0.89727	1.09665	0.93298	0.89843
		3028.36	0.80748	0.89744	1.09664	0.93309	0.8987
		3026.93	0.80767	0.89758	1.09661	0.93326	0.89893
		3025.5	0.80779	0.89766	1.09654	0.93347	0.89909
		3024.07	0.80787	0.89768	1.09647	0.93371	0.89921
		3022.65	0.80795	0.89771	1.0965	0.93396	0.8993
		3021.22	0.80805	0.89775	1.09665	0.93423	0.89942
		3019.79	0.80821	0.89781	1.09683	0.93452	0.89965
		3018.36	0.80844	0.89788	1.09698	0.93483	0.89999
		3016.93	0.80876	0.89799	1.09708	0.93516	0.90042
		3015.5	0.80923	0.89814	1.09716	0.93554	0.90088
		3014.07	0.80991	0.89833	1.09727	0.93597	0.9014
		3012.64	0.81088	0.89861	1.09746	0.93646	0.90204
		3011.21	0.81218	0.89904	1.09775	0.93705	0.90281
		3009.78	0.81382	0.89967	1.09817	0.93776	0.90371
		3008.35	0.81573	0.90049	1.09871	0.93859	0.90473
		3006.92	0.81785	0.90141	1.09934	0.93945	0.90581
		3005.5	0.82006	0.90234	1.09996	0.94026	0.90688
		3004.07	0.82229	0.90323	1.10051	0.941	0.90787
		3002.64	0.82446	0.90409	1.10096	0.94172	0.90876
		3001.21	0.82654	0.90489	1.10134	0.94242	0.90956
		2999.78	0.82848	0.90561	1.10166	0.94306	0.91027
		2998.35	0.83027	0.90623	1.10189	0.94362	0.91091
		2996.92	0.83194	0.90675	1.10208	0.94413	0.91149
		2995.49	0.83349	0.90721	1.10225	0.94459	0.91207
		2994.06	0.83488	0.90762	1.1024	0.94493	0.91263
		2992.63	0.8361	0.90797	1.10257	0.9452	0.9131
		2991.2	0.8372	0.90826	1.10279	0.94552	0.91342
		2989.78	0.83819	0.90851	1.10309	0.94592	0.91366
		2988.35	0.83906	0.90873	1.10336	0.9463	0.91387
		2986.92	0.83978	0.9089	1.10349	0.94654	0.91408
		2985.49	0.84038	0.90899	1.10347	0.94666	0.91423
		2984.06	0.84088	0.90897	1.1034	0.94671	0.91423
		2982.63	0.84124	0.90885	1.10335	0.94666	0.9141
		2981.2	0.84147	0.90864	1.1033	0.9465	0.91393
		2979.77	0.84158	0.90837	1.1032	0.94627	0.91378
		2978.34	0.84161	0.90808	1.10302	0.94606	0.91363
		2976.91	0.84158	0.90777	1.10281	0.94591	0.91339
		2975.48	0.84149	0.90739	1.10259	0.94573	0.91307
		2974.05	0.84133	0.90691	1.10241	0.94543	0.9127
		2972.63	0.84108	0.90634	1.10225	0.94506	0.91234
		2971.2	0.84075	0.90569	1.10208	0.94466	0.91201
		2969.77	0.8404	0.90499	1.10186	0.9442	0.91176
		2968.34	0.84009	0.90421	1.10158	0.94358	0.91159
		2966.91	0.83984	0.90338	1.10118	0.94277	0.91147
		2965.48	0.83965	0.90256	1.10069	0.94183	0.91139
		2964.05	0.8395	0.90182	1.10018	0.94087	0.91135
		2962.62	0.83936	0.90119	1.09972	0.93998	0.91132
		2961.19	0.83923	0.90068	1.09931	0.93919	0.91126
		2959.76	0.83918	0.9003	1.09896	0.93846	0.91114
		2958.33	0.83922	0.90002	1.09868	0.93771	0.91095
		2956.9	0.83933	0.89981	1.09847	0.93691	0.91074
		2955.48	0.83951	0.89967	1.09826	0.93617	0.91056
		2954.05	0.83976	0.89964	1.09803	0.93556	0.91046
		2952.62	0.84006	0.89973	1.09781	0.93517	0.9105
		2951.19	0.84034	0.89991	1.09763	0.93502	0.91066
		2949.76	0.84058	0.9001	1.09747	0.93507	0.91089
		2948.33	0.8408	0.90022	1.09734	0.93523	0.91119
		2946.9	0.841	0.90026	1.09722	0.93547	0.91156
		2945.47	0.84111	0.90027	1.09712	0.93581	0.912
		2944.04	0.8411	0.90028	1.097	0.93625	0.91246
		2942.61	0.84098	0.90029	1.09686	0.93675	0.91285
		2941.18	0.84076	0.90025	1.09669	0.93721	0.91314
		2939.75	0.84042	0.9001	1.09653	0.93754	0.91336
		2938.33	0.83996	0.89975	1.09633	0.93766	0.91356
		2936.9	0.83935	0.89918	1.09602	0.93757	0.9137
		2935.47	0.83863	0.89839	1.09556	0.93726	0.91369
		2934.04	0.83784	0.89746	1.09499	0.93673	0.91347
		2932.61	0.83703	0.89646	1.09437	0.93595	0.9131
		2931.18	0.83623	0.89545	1.09368	0.93502	0.91263
		2929.75	0.83545	0.89451	1.09296	0.93407	0.91211
		2928.32	0.83474	0.8937	1.0923	0.93319	0.9116
		2926.89	0.83417	0.89306	1.09176	0.93236	0.91108
		2925.46	0.83373	0.89258	1.09132	0.93158	0.91054
		2924.03	0.83341	0.89222	1.09093	0.93089	0.91001
		2922.61	0.83324	0.89203	1.09065	0.93036	0.90952
		2921.18	0.83324	0.89204	1.09055	0.92998	0.90911
		2919.75	0.83339	0.89223	1.09057	0.92973	0.9088
		2918.32	0.83365	0.89257	1.09058	0.92962	0.9086
		2916.89	0.83399	0.89304	1.09053	0.92976	0.9085
		2915.46	0.83445	0.89363	1.09051	0.93012	0.90846
		2914.03	0.83501	0.89432	1.09058	0.93057	0.90845
		2912.6	0.83563	0.89505	1.09072	0.93099	0.90846
		2911.17	0.83626	0.89575	1.09089	0.93132	0.90851
		2909.74	0.83687	0.89641	1.09108	0.93163	0.90858
		2908.31	0.83744	0.897	1.09124	0.93196	0.90864
		2906.88	0.83792	0.89748	1.09128	0.93234	0.90872
		2905.46	0.83829	0.89786	1.09116	0.93272	0.9088
		2904.03	0.83856	0.89816	1.09098	0.93305	0.90884
		2902.6	0.83879	0.8984	1.09085	0.93333	0.90882
		2901.17	0.83903	0.89861	1.09076	0.9336	0.90876
		2899.74	0.83924	0.89882	1.09062	0.93385	0.90869
		2898.31	0.83936	0.899	1.09039	0.93408	0.90856
		2896.88	0.83942	0.89916	1.09009	0.93429	0.90837
		2895.45	0.83953	0.8993	1.08979	0.93452	0.90817
		2894.02	0.83976	0.89952	1.08954	0.9348	0.908
		2892.59	0.84007	0.89982	1.08932	0.93516	0.90791
		2891.16	0.84039	0.90014	1.08914	0.93559	0.90791
		2889.73	0.84066	0.9004	1.08905	0.93602	0.90802
		2888.31	0.84092	0.9006	1.08906	0.9364	0.90823
		2886.88	0.84117	0.90078	1.08908	0.93672	0.90849
		2885.45	0.84143	0.90096	1.08904	0.93698	0.90872
		2884.02	0.84172	0.90113	1.08896	0.93722	0.90888
		2882.59	0.84202	0.9013	1.08887	0.93743	0.90896
		2881.16	0.84232	0.9014	1.08876	0.93767	0.90901
		2879.73	0.84261	0.90139	1.08865	0.93793	0.90907
		2878.3	0.84284	0.90128	1.08852	0.93816	0.90917
		2876.87	0.84301	0.90111	1.08835	0.93827	0.9093
		2875.44	0.84313	0.90094	1.08814	0.93823	0.90944
		2874.01	0.84324	0.9008	1.0879	0.93812	0.90956
		2872.59	0.84338	0.90072	1.08774	0.93801	0.90967
		2871.16	0.84359	0.90068	1.08771	0.93791	0.90978
		2869.73	0.84385	0.9007	1.08784	0.93783	0.9099
		2868.3	0.84414	0.90075	1.08806	0.93777	0.91001
		2866.87	0.84447	0.90084	1.08827	0.93776	0.9101
		2865.44	0.84487	0.90097	1.08842	0.93786	0.91019
		2864.01	0.84528	0.90111	1.08847	0.93806	0.9103
		2862.58	0.84565	0.90119	1.08846	0.9383	0.91045
		2861.15	0.84591	0.90121	1.08841	0.93854	0.91071
		2859.72	0.84609	0.90125	1.08837	0.93878	0.91111
		2858.29	0.84622	0.90133	1.08835	0.93897	0.91158
		2856.86	0.8464	0.90141	1.08837	0.9391	0.91202
		2855.44	0.84664	0.90146	1.08841	0.93919	0.91237
		2854.01	0.84695	0.90152	1.08849	0.93932	0.91263
		2852.58	0.84734	0.90167	1.08865	0.93949	0.91283
		2851.15	0.84785	0.90196	1.0889	0.93969	0.91294
		2849.72	0.84852	0.90245	1.08922	0.93991	0.91297
		2848.29	0.84938	0.90315	1.0896	0.94024	0.91293
		2846.86	0.85041	0.90406	1.09002	0.94072	0.91293
		2845.43	0.85155	0.90511	1.09045	0.94129	0.91309
		2844	0.85273	0.90619	1.09085	0.94189	0.91345
		2842.57	0.85387	0.90718	1.09124	0.94245	0.91395
		2841.14	0.85495	0.90801	1.0916	0.94294	0.91447
		2839.71	0.85597	0.90867	1.09194	0.94336	0.91494
		2838.29	0.85696	0.90927	1.09228	0.94383	0.91537
		2836.86	0.85795	0.90988	1.09264	0.94438	0.91582
		2835.43	0.85892	0.91048	1.09301	0.94499	0.91627
		2834	0.85984	0.91105	1.09336	0.94564	0.91666
		2832.57	0.86067	0.91158	1.09372	0.94636	0.91698
		2831.14	0.86144	0.91209	1.0941	0.94709	0.91726
		2829.71	0.86214	0.91259	1.09445	0.94778	0.91754
		2828.28	0.86277	0.91305	1.09471	0.94835	0.91789
		2826.85	0.86334	0.91345	1.09488	0.94879	0.91834
		2825.42	0.86387	0.91381	1.09501	0.94913	0.91887
		2823.99	0.86439	0.91412	1.09515	0.94945	0.91936
		2822.56	0.86489	0.91438	1.09535	0.94982	0.91971
		2821.14	0.86535	0.91461	1.09561	0.95024	0.91991
		2819.71	0.8658	0.91482	1.09588	0.95065	0.92001
		2818.28	0.86625	0.91502	1.0961	0.95096	0.92007
		2816.85	0.8667	0.9152	1.09624	0.95117	0.92014
		2815.42	0.86717	0.91539	1.09631	0.95134	0.92027
		2813.99	0.86768	0.9156	1.09635	0.95151	0.92054
		2812.56	0.86819	0.91579	1.09639	0.9517	0.92094
		2811.13	0.86868	0.91599	1.09645	0.9519	0.9214
		2809.7	0.86917	0.91623	1.09652	0.95213	0.92184
		2808.27	0.86967	0.91653	1.0966	0.95242	0.92217
		2806.84	0.87021	0.91682	1.0967	0.95276	0.92238
		2805.42	0.87079	0.91705	1.0968	0.95309	0.92248
		2803.99	0.87136	0.91723	1.09686	0.95334	0.92252
		2802.56	0.87191	0.9174	1.09688	0.95353	0.92252
		2801.13	0.87241	0.91756	1.09688	0.95369	0.92255
		2799.7	0.87288	0.91769	1.09694	0.95387	0.92261
		2798.27	0.87328	0.9178	1.09708	0.95407	0.92271
		2796.84	0.87363	0.91791	1.09726	0.95429	0.92283
		2795.41	0.87391	0.91804	1.09737	0.95452	0.92302
		2793.98	0.87413	0.91818	1.09737	0.95472	0.92328
		2792.55	0.87433	0.91829	1.09731	0.95485	0.92353
		2791.12	0.87452	0.91835	1.09721	0.95488	0.92367
		2789.69	0.87466	0.91838	1.09712	0.9548	0.92368
		2788.27	0.87473	0.91843	1.09705	0.95468	0.9236
		2786.84	0.87472	0.9185	1.09704	0.95462	0.92347
		2785.41	0.87465	0.91856	1.09705	0.95467	0.92331
		2783.98	0.8746	0.91858	1.0971	0.95482	0.92316
		2782.55	0.87461	0.91855	1.0972	0.95502	0.92308
		2781.12	0.87472	0.91853	1.09731	0.9552	0.92312
		2779.69	0.87493	0.91856	1.09735	0.95531	0.9233
		2778.26	0.87521	0.91862	1.09729	0.95535	0.9236
		2776.83	0.87551	0.91869	1.09718	0.95538	0.92394
		2775.4	0.87583	0.91879	1.09709	0.95548	0.92421
		2773.97	0.87615	0.91892	1.09707	0.95567	0.92433
		2772.54	0.87648	0.91909	1.09708	0.95588	0.92429
		2771.12	0.87685	0.91924	1.09709	0.95605	0.92415
		2769.69	0.87724	0.91936	1.09708	0.9562	0.924
		2768.26	0.87761	0.91944	1.09709	0.95632	0.92393
		2766.83	0.87793	0.9195	1.09714	0.95641	0.92399
		2765.4	0.8782	0.91957	1.09721	0.95645	0.92417
		2763.97	0.87851	0.91966	1.09724	0.95647	0.9244
		2762.54	0.87887	0.91978	1.09723	0.95649	0.92465
		2761.11	0.87925	0.91993	1.09718	0.95653	0.9249
		2759.68	0.87961	0.92006	1.09714	0.95661	0.92511
		2758.25	0.87994	0.92018	1.09711	0.95678	0.92521
		2756.82	0.8803	0.9203	1.09707	0.957	0.92522
		2755.39	0.88072	0.92043	1.097	0.95722	0.92521
		2753.97	0.88121	0.9206	1.09693	0.95742	0.92526
		2752.54	0.88177	0.92079	1.09689	0.95763	0.92541
		2751.11	0.88241	0.921	1.09693	0.95791	0.92566
		2749.68	0.88313	0.92123	1.09706	0.95821	0.92603
		2748.25	0.88392	0.92148	1.09726	0.95848	0.92648
		2746.82	0.88474	0.92177	1.09746	0.9587	0.92695
		2745.39	0.88556	0.92207	1.09761	0.95894	0.92737
		2743.96	0.88639	0.92239	1.09771	0.95926	0.9277
		2742.53	0.88725	0.92271	1.09777	0.95963	0.92796
		2741.1	0.88814	0.92301	1.09782	0.95997	0.92819
		2739.67	0.88904	0.92325	1.09786	0.96025	0.92842
		2738.25	0.88996	0.92346	1.09794	0.96048	0.92865
		2736.82	0.89089	0.92369	1.09805	0.9607	0.92891
		2735.39	0.89183	0.92399	1.09816	0.96091	0.92921
		2733.96	0.89273	0.92432	1.09821	0.96112	0.92956
		2732.53	0.89358	0.92462	1.09821	0.96132	0.92995
		2731.1	0.8944	0.92489	1.09825	0.96154	0.9304
		2729.67	0.89521	0.92514	1.09836	0.96179	0.93088
		2728.24	0.89602	0.92538	1.09853	0.96205	0.93132
		2726.81	0.89681	0.92562	1.09869	0.96228	0.93165
		2725.38	0.89753	0.92585	1.09881	0.96248	0.93183
		2723.95	0.8982	0.92604	1.09889	0.96266	0.93186
		2722.52	0.89885	0.92619	1.09892	0.96282	0.9318
		2721.1	0.89952	0.92632	1.09893	0.96297	0.93179
		2719.67	0.9002	0.92649	1.09895	0.96313	0.93193
		2718.24	0.90086	0.92671	1.099	0.96329	0.93223
		2716.81	0.90148	0.92696	1.09909	0.96349	0.93261
		2715.38	0.90207	0.92722	1.09923	0.9637	0.93301
		2713.95	0.90263	0.92746	1.09938	0.96391	0.93337
		2712.52	0.90319	0.92767	1.09953	0.9641	0.93364
		2711.09	0.90375	0.92787	1.09965	0.96427	0.93381
		2709.66	0.90432	0.92807	1.09974	0.96441	0.93389
		2708.23	0.90486	0.92824	1.09981	0.96458	0.93395
		2706.8	0.90535	0.92837	1.09987	0.96478	0.93402
		2705.37	0.9058	0.92845	1.09993	0.965	0.93414
		2703.95	0.90623	0.92851	1.09997	0.96518	0.93431
		2702.52	0.90666	0.92859	1.1	0.96529	0.93453
		2701.09	0.90709	0.92872	1.10002	0.96539	0.9348
		2699.66	0.9075	0.92888	1.10006	0.96553	0.9351
		2698.23	0.90789	0.92904	1.10017	0.96571	0.93537
		2696.8	0.90825	0.92921	1.10033	0.96587	0.93559
		2695.37	0.9086	0.92938	1.1005	0.96598	0.93572
		2693.94	0.90894	0.92956	1.10064	0.96608	0.93576
		2692.51	0.90931	0.92971	1.10078	0.96618	0.93571
		2691.08	0.9097	0.9298	1.10091	0.96627	0.93561
		2689.65	0.91013	0.92982	1.10101	0.96637	0.93557
		2688.23	0.91057	0.92984	1.10104	0.96648	0.93568
		2686.8	0.91102	0.92992	1.10103	0.96664	0.93596
		2685.37	0.91147	0.93005	1.10101	0.96683	0.93635
		2683.94	0.91192	0.9302	1.101	0.96701	0.93675
		2682.51	0.91237	0.93036	1.10097	0.96713	0.93707
		2681.08	0.91281	0.93053	1.10095	0.96718	0.93725
		2679.65	0.91323	0.93071	1.10098	0.96719	0.9373
		2678.22	0.91364	0.93086	1.10109	0.96724	0.9373
		2676.79	0.91406	0.93096	1.10126	0.96739	0.9373
		2675.36	0.9145	0.93105	1.10142	0.96762	0.93734
		2673.93	0.91495	0.93114	1.10154	0.96782	0.93743
		2672.5	0.91538	0.93126	1.10159	0.96796	0.93761
		2671.08	0.91579	0.9314	1.10155	0.96809	0.93787
		2669.65	0.91618	0.93153	1.10145	0.96822	0.93823
		2668.22	0.91659	0.93165	1.10135	0.96832	0.93862
		2666.79	0.91702	0.93176	1.10129	0.96837	0.93896
		2665.36	0.91745	0.93184	1.10128	0.96841	0.93916
		2663.93	0.91786	0.9319	1.10129	0.96853	0.93918
		2662.5	0.91825	0.93197	1.10133	0.96874	0.93909
		2661.07	0.91866	0.93207	1.10143	0.96898	0.93899
		2659.64	0.9191	0.93221	1.1016	0.96913	0.93898
		2658.21	0.91957	0.93236	1.10174	0.96919	0.93909
		2656.78	0.92001	0.93249	1.10178	0.9692	0.93933
		2655.35	0.92041	0.93259	1.10168	0.96923	0.93964
		2653.93	0.9208	0.93266	1.10153	0.96935	0.93997
		2652.5	0.9212	0.93273	1.1014	0.96952	0.94026
		2651.07	0.92165	0.9328	1.10132	0.96971	0.94047
		2649.64	0.92209	0.93289	1.10125	0.96986	0.94059
		2648.21	0.9225	0.93302	1.10121	0.96997	0.9406
		2646.78	0.92287	0.93318	1.10122	0.97008	0.94052
		2645.35	0.9232	0.93331	1.10129	0.97023	0.94042
		2643.92	0.92351	0.93338	1.10137	0.97038	0.94038
		2642.49	0.9238	0.9334	1.10144	0.97047	0.94046
		2641.06	0.92406	0.93341	1.10147	0.97047	0.94063
		2639.63	0.9243	0.93345	1.10148	0.97043	0.94087
		2638.2	0.92453	0.93349	1.10151	0.97041	0.94116
		2636.78	0.92476	0.93354	1.10156	0.97042	0.9414
		2635.35	0.92495	0.93359	1.10154	0.97047	0.94148
		2633.92	0.92513	0.93366	1.10143	0.97053	0.94141
		2632.49	0.9253	0.93373	1.1013	0.97058	0.94128
		2631.06	0.92548	0.93382	1.10125	0.97059	0.94114
		2629.63	0.92564	0.93391	1.10132	0.97059	0.941
		2628.2	0.92575	0.93399	1.10143	0.97062	0.94088
		2626.77	0.92583	0.93404	1.10147	0.97068	0.94081
		2625.34	0.92595	0.93404	1.10144	0.97075	0.94083
		2623.91	0.92614	0.93402	1.10141	0.97081	0.94096
		2622.48	0.92636	0.93402	1.10142	0.97087	0.94117
		2621.06	0.92653	0.93403	1.10144	0.97089	0.94139
		2619.63	0.92663	0.93404	1.10142	0.97086	0.94155
		2618.2	0.92669	0.93406	1.10132	0.9708	0.94161
		2616.77	0.92674	0.93412	1.10122	0.97078	0.94156
		2615.34	0.92684	0.9342	1.10119	0.97081	0.94143
		2613.91	0.92698	0.93427	1.10122	0.97088	0.94128
		2612.48	0.92713	0.93433	1.10125	0.97095	0.94117
		2611.05	0.92729	0.93438	1.10129	0.97099	0.94115
		2609.62	0.92748	0.93443	1.10136	0.97101	0.94125
		2608.19	0.92772	0.93447	1.10149	0.97101	0.94146
		2606.76	0.92798	0.93452	1.10164	0.97103	0.94173
		2605.33	0.92828	0.9346	1.10172	0.97107	0.94199
		2603.91	0.9286	0.93471	1.1017	0.97114	0.9422
		2602.48	0.92894	0.93481	1.10163	0.97124	0.9423
		2601.05	0.92931	0.9349	1.10154	0.97138	0.94227
		2599.62	0.92972	0.935	1.10148	0.97152	0.94214
		2598.19	0.93017	0.93514	1.10149	0.97164	0.94203
		2596.76	0.93063	0.93531	1.10157	0.97172	0.94204
		2595.33	0.93104	0.93546	1.1017	0.97179	0.94218
		2593.9	0.93141	0.93561	1.10186	0.97186	0.94242
		2592.47	0.93178	0.93574	1.10201	0.97194	0.94268
		2591.04	0.93219	0.93587	1.10218	0.97207	0.94292
		2589.61	0.93264	0.93599	1.10235	0.97227	0.94314
		2588.18	0.93308	0.93613	1.1025	0.97249	0.94334
		2586.76	0.93348	0.93629	1.1026	0.97266	0.94351
		2585.33	0.93388	0.93648	1.10261	0.97274	0.94364
		2583.9	0.93428	0.93665	1.10256	0.97273	0.94371
		2582.47	0.93466	0.93677	1.10252	0.97271	0.94374
		2581.04	0.93501	0.93685	1.10255	0.97273	0.94376
		2579.61	0.93533	0.93692	1.10264	0.97278	0.9438
		2578.18	0.93562	0.937	1.10276	0.97287	0.94389
		2576.75	0.93589	0.93712	1.10289	0.97299	0.94403
		2575.32	0.93615	0.93725	1.10304	0.97315	0.94422
		2573.89	0.93641	0.93738	1.10319	0.97332	0.94443
		2572.46	0.93668	0.93747	1.10328	0.97342	0.9446
		2571.04	0.93695	0.93753	1.1033	0.97343	0.94467
		2569.61	0.93719	0.93755	1.10328	0.97339	0.94463
		2568.18	0.93737	0.93756	1.10329	0.9734	0.9445
		2566.75	0.93753	0.93759	1.10334	0.97347	0.94437
		2565.32	0.93771	0.93764	1.10341	0.97357	0.94431
		2563.89	0.93794	0.93774	1.10349	0.97365	0.94437
		2562.46	0.93819	0.93785	1.10358	0.97371	0.94455
		2561.03	0.93841	0.93796	1.10367	0.97376	0.94483
		2559.6	0.93859	0.93805	1.10375	0.97381	0.94513
		2558.17	0.93878	0.93813	1.10384	0.97384	0.94536
		2556.74	0.939	0.93819	1.10398	0.97386	0.94544
		2555.31	0.93926	0.93825	1.10419	0.9739	0.94539
		2553.89	0.93952	0.93833	1.1044	0.97396	0.94528
		2552.46	0.93975	0.93843	1.10454	0.97404	0.94519
		2551.03	0.94	0.93854	1.10462	0.9741	0.94514
		2549.6	0.94028	0.93864	1.10469	0.97415	0.94514
		2548.17	0.94061	0.93874	1.10478	0.97422	0.94525
		2546.74	0.94096	0.93883	1.10488	0.9743	0.94547
		2545.31	0.9413	0.93893	1.10495	0.97435	0.94577
		2543.88	0.9416	0.93908	1.10499	0.97437	0.94607
		2542.45	0.94187	0.93926	1.10503	0.97442	0.94629
		2541.02	0.94213	0.93945	1.10515	0.97453	0.94642
		2539.59	0.94241	0.9396	1.10534	0.97469	0.94645
		2538.16	0.94271	0.93971	1.10556	0.97485	0.94638
		2536.74	0.94301	0.93975	1.10574	0.97499	0.94626
		2535.31	0.94329	0.93974	1.10583	0.97506	0.94614
		2533.88	0.94355	0.93971	1.10586	0.9751	0.94609
		2532.45	0.94381	0.93971	1.10589	0.97514	0.94615
		2531.02	0.94406	0.93974	1.10591	0.97521	0.94633
		2529.59	0.94431	0.93982	1.10592	0.97526	0.94661
		2528.16	0.94457	0.93995	1.10592	0.9753	0.94692
		2526.73	0.94483	0.94013	1.10597	0.97533	0.94712
		2525.3	0.94509	0.94034	1.10606	0.97541	0.94717
		2523.87	0.94535	0.94052	1.10618	0.97551	0.94709
		2522.44	0.94561	0.94063	1.10633	0.97562	0.94697
		2521.01	0.94589	0.94066	1.10652	0.9757	0.94689
		2519.59	0.94621	0.94066	1.10673	0.97573	0.9469
		2518.16	0.94654	0.94067	1.10688	0.97573	0.94701
		2516.73	0.94684	0.94069	1.10697	0.97574	0.94724
		2515.3	0.94709	0.94072	1.10704	0.97576	0.94756
		2513.87	0.94733	0.94078	1.10714	0.97582	0.94788
		2512.44	0.94761	0.94092	1.10726	0.97593	0.94815
		2511.01	0.94792	0.94114	1.10737	0.97611	0.94833
		2509.58	0.94825	0.94138	1.10747	0.9763	0.94844
		2508.15	0.94856	0.94158	1.10758	0.97642	0.94844
		2506.72	0.94886	0.94171	1.10768	0.97643	0.9483
		2505.29	0.94916	0.94179	1.10777	0.97639	0.94806
		2503.87	0.94945	0.94186	1.10786	0.97635	0.94786
		2502.44	0.94972	0.94191	1.10796	0.97633	0.9478
		2501.01	0.94996	0.94191	1.10807	0.97636	0.94789
		2499.58	0.95018	0.9419	1.1082	0.97642	0.94805
		2498.15	0.95038	0.94194	1.10833	0.97649	0.94827
		2496.72	0.9506	0.94205	1.10844	0.97655	0.94852
		2495.29	0.95084	0.94221	1.10853	0.97659	0.94872
		2493.86	0.95107	0.94238	1.10861	0.97661	0.94878
		2492.43	0.95127	0.94253	1.10869	0.97666	0.94866
		2491	0.95144	0.94266	1.10875	0.97672	0.94846
		2489.57	0.95158	0.94274	1.10883	0.97678	0.94828
		2488.14	0.95173	0.94276	1.10892	0.97683	0.94821
		2486.72	0.95191	0.94275	1.10901	0.97684	0.94826
		2485.29	0.95209	0.94272	1.10907	0.9768	0.94838
		2483.86	0.95224	0.9427	1.10908	0.97676	0.94855
		2482.43	0.95236	0.94271	1.10907	0.97678	0.94875
		2481	0.95245	0.94276	1.10905	0.97685	0.94897
		2479.57	0.95255	0.94286	1.10909	0.97693	0.94915
		2478.14	0.95264	0.94297	1.1092	0.97697	0.94921
		2476.71	0.95271	0.94305	1.10934	0.97696	0.94914
		2475.28	0.95278	0.94307	1.10947	0.97692	0.94895
		2473.85	0.95283	0.94307	1.10955	0.97686	0.94872
		2472.42	0.95284	0.94305	1.10963	0.97682	0.94849
		2470.99	0.95284	0.94303	1.10972	0.97681	0.94836
		2469.57	0.95286	0.94301	1.10979	0.9768	0.94839
		2468.14	0.95291	0.94297	1.10981	0.9768	0.94857
		2466.71	0.95297	0.94295	1.10979	0.97681	0.94881
		2465.28	0.95304	0.94299	1.10979	0.97684	0.94901
		2463.85	0.95312	0.94308	1.10983	0.97689	0.9491
		2462.42	0.95325	0.94321	1.1099	0.97695	0.94908
		2460.99	0.95343	0.94333	1.10995	0.97697	0.94896
		2459.56	0.95364	0.94345	1.11	0.97696	0.94883
		2458.13	0.95388	0.94356	1.11006	0.97696	0.94873
		2456.7	0.95413	0.94363	1.11015	0.97698	0.94869
		2455.27	0.9544	0.94366	1.11025	0.97703	0.94872
		2453.84	0.95472	0.94367	1.11038	0.97709	0.94881
		2452.42	0.95509	0.94369	1.11051	0.97717	0.94899
		2450.99	0.95552	0.94375	1.11061	0.97726	0.94926
		2449.56	0.95596	0.94385	1.11066	0.97736	0.94961
		2448.13	0.95637	0.944	1.11071	0.97744	0.94994
		2446.7	0.95676	0.9442	1.11075	0.97748	0.95016
		2445.27	0.95714	0.94443	1.11081	0.9775	0.95022
		2443.84	0.95757	0.94464	1.11087	0.97757	0.95012
		2442.41	0.95804	0.9448	1.11093	0.97775	0.94995
		2440.98	0.95851	0.94489	1.11098	0.97798	0.94983
		2439.55	0.95895	0.94496	1.11108	0.97819	0.94989
		2438.12	0.95938	0.94503	1.11123	0.97833	0.95017
		2436.7	0.95985	0.94512	1.11143	0.9784	0.95059
		2435.27	0.96036	0.94524	1.11164	0.97846	0.95105
		2433.84	0.96089	0.94538	1.11181	0.97849	0.95143
		2432.41	0.96137	0.94555	1.11191	0.97853	0.95168
		2430.98	0.96182	0.94573	1.11197	0.97861	0.95177
		2429.55	0.9623	0.94591	1.11202	0.97878	0.95173
		2428.12	0.96285	0.94612	1.11211	0.97902	0.95162
		2426.69	0.96347	0.94634	1.11225	0.97927	0.95156
		2425.26	0.96411	0.94655	1.11245	0.97946	0.95161
		2423.83	0.96472	0.94672	1.11265	0.97955	0.95181
		2422.4	0.96532	0.94685	1.11283	0.97959	0.95216
		2420.97	0.96592	0.94698	1.11296	0.97968	0.95262
		2419.55	0.96653	0.94711	1.11309	0.97986	0.95308
		2418.12	0.96714	0.94726	1.11323	0.9801	0.95346
		2416.69	0.96773	0.94744	1.1134	0.98032	0.95371
		2415.26	0.96826	0.94767	1.11358	0.98049	0.95385
		2413.83	0.96873	0.94791	1.11371	0.9806	0.9539
		2412.4	0.96915	0.94813	1.11382	0.98065	0.95388
		2410.97	0.96953	0.94827	1.11393	0.98066	0.95382
		2409.54	0.96989	0.94834	1.11404	0.98069	0.95378
		2408.11	0.97021	0.94841	1.11416	0.98073	0.9538
		2406.68	0.97047	0.94848	1.11428	0.98077	0.95392
		2405.25	0.97065	0.94855	1.11438	0.9808	0.95416
		2403.82	0.9708	0.9486	1.11447	0.98082	0.95445
		2402.4	0.97101	0.94864	1.11458	0.98088	0.95471
		2400.97	0.97127	0.94869	1.11472	0.98095	0.95487
		2399.54	0.9715	0.94875	1.11486	0.98099	0.9549
		2398.11	0.97173	0.94882	1.11499	0.981	0.95483
		2396.68	0.97198	0.9489	1.1151	0.98103	0.95473
		2395.25	0.97226	0.94899	1.11522	0.98111	0.9547
		2393.82	0.9726	0.94907	1.11531	0.98123	0.95474
		2392.39	0.97301	0.94916	1.11539	0.98136	0.95489
		2390.96	0.97346	0.94927	1.11547	0.98151	0.95515
		2389.53	0.97393	0.94945	1.11557	0.98167	0.95552
		2388.1	0.97442	0.94971	1.11569	0.98188	0.95594
		2386.68	0.97496	0.95004	1.11585	0.98214	0.95634
		2385.25	0.97558	0.95039	1.11602	0.98247	0.95668
		2383.82	0.97627	0.95076	1.11613	0.98283	0.9569
		2382.39	0.97698	0.95115	1.1161	0.98315	0.95701
		2380.96	0.97764	0.95152	1.11592	0.98335	0.9571
		2379.53	0.97822	0.9518	1.11561	0.98336	0.95728
		2378.1	0.97874	0.95191	1.11512	0.98317	0.95768
		2376.67	0.97924	0.95185	1.11444	0.9828	0.95831
		2375.24	0.97972	0.95167	1.11363	0.98227	0.95915
		2373.81	0.98016	0.95147	1.11282	0.98163	0.96013
		2372.38	0.98052	0.95126	1.11209	0.98094	0.96115
		2370.95	0.9808	0.951	1.11137	0.98019	0.96208
		2369.53	0.98106	0.95059	1.11052	0.97936	0.96283
		2368.1	0.98132	0.95001	1.10955	0.97847	0.96339
		2366.67	0.9816	0.94927	1.10861	0.97755	0.96374
		2365.24	0.98187	0.94843	1.10783	0.97653	0.96386
		2363.81	0.98211	0.94758	1.10723	0.9754	0.96383
		2362.38	0.98231	0.9469	1.10688	0.97429	0.96396
		2360.95	0.98245	0.94644	1.10686	0.9734	0.96454
		2359.52	0.98254	0.94611	1.10709	0.97273	0.96541
		2358.09	0.98264	0.94577	1.10738	0.97217	0.96616
		2356.66	0.98277	0.94545	1.10778	0.97176	0.96645
		2355.23	0.98286	0.9453	1.10843	0.97159	0.96634
		2353.8	0.98292	0.9454	1.1094	0.97164	0.96598
		2352.38	0.9831	0.94584	1.11063	0.9722	0.96547
		2350.95	0.98362	0.94691	1.11199	0.97382	0.9648
		2349.52	0.98459	0.94871	1.11317	0.9765	0.96408
		2348.09	0.98586	0.95081	1.11379	0.97941	0.96352
		2346.66	0.98707	0.95237	1.11365	0.98131	0.9634
		2345.23	0.98782	0.95259	1.11282	0.98132	0.9639
		2343.8	0.98802	0.95154	1.11181	0.97975	0.96483
		2342.37	0.98795	0.95028	1.11121	0.97802	0.96571
		2340.94	0.98793	0.9496	1.11117	0.97703	0.96617
		2339.51	0.988	0.9494	1.11146	0.97669	0.9662
		2338.08	0.9881	0.94943	1.11181	0.97667	0.96591
		2336.65	0.98821	0.94959	1.1121	0.97681	0.96542
		2335.23	0.98843	0.94983	1.1124	0.97707	0.96491
		2333.8	0.98885	0.95011	1.11276	0.97743	0.96459
		2332.37	0.9894	0.95034	1.1131	0.97777	0.96462
		2330.94	0.98993	0.95041	1.1134	0.97789	0.96496
		2329.51	0.99036	0.95039	1.11377	0.97781	0.96537
		2328.08	0.9907	0.95052	1.11432	0.97783	0.96565
		2326.65	0.99105	0.95091	1.11495	0.97818	0.96583
		2325.22	0.99146	0.95144	1.11558	0.97874	0.96607
		2323.79	0.99188	0.95191	1.11619	0.97922	0.96635
		2322.36	0.99225	0.95221	1.1168	0.97951	0.96652
		2320.93	0.99253	0.95239	1.11736	0.97978	0.96645
		2319.51	0.99278	0.95255	1.11788	0.98018	0.96613
		2318.08	0.99306	0.95283	1.11845	0.9807	0.96565
		2316.65	0.99343	0.95325	1.11909	0.98126	0.96519
		2315.22	0.99386	0.95375	1.11971	0.9818	0.96492
		2313.79	0.99431	0.95419	1.12018	0.98226	0.96491
		2312.36	0.9947	0.95449	1.12053	0.98264	0.9651
		2310.93	0.99505	0.95468	1.1209	0.98296	0.96532
		2309.5	0.9954	0.95487	1.12135	0.98327	0.96547
		2308.07	0.99578	0.95511	1.12186	0.98363	0.96546
		2306.64	0.9962	0.95543	1.12231	0.98401	0.96527
		2305.21	0.99664	0.95578	1.12267	0.98437	0.96499
		2303.78	0.99709	0.95615	1.12297	0.98467	0.96472
		2302.36	0.99753	0.95649	1.12327	0.98494	0.96452
		2300.93	0.99799	0.95679	1.12361	0.98518	0.96443
		2299.5	0.99849	0.95701	1.12396	0.98542	0.96442
		2298.07	0.999	0.95716	1.12426	0.98567	0.96452
		2296.64	0.99951	0.95728	1.12452	0.98596	0.96477
		2295.21	1	0.95744	1.12479	0.98628	0.9651
		2293.78	1.00045	0.95765	1.12508	0.98655	0.96538
		2292.35	1.00089	0.9579	1.12535	0.98672	0.96551
		2290.92	1.00133	0.95816	1.12556	0.9868	0.96552
		2289.49	1.00177	0.9584	1.12573	0.98685	0.96545
		2288.06	1.00223	0.95862	1.12587	0.98695	0.96534
		2286.63	1.0027	0.95882	1.12601	0.98716	0.96522
		2285.21	1.00318	0.95898	1.1262	0.98747	0.96518
		2283.78	1.00369	0.95911	1.12647	0.98782	0.96526
		2282.35	1.0042	0.95923	1.12675	0.98811	0.96545
		2280.92	1.0047	0.95936	1.12693	0.9883	0.96568
		2279.49	1.00516	0.95951	1.12702	0.98838	0.96596
		2278.06	1.00559	0.95966	1.12709	0.98837	0.96625
		2276.63	1.00601	0.95981	1.12721	0.98832	0.96648
		2275.2	1.00645	0.96	1.12736	0.98831	0.9666
		2273.77	1.00689	0.96021	1.12749	0.9884	0.9666
		2272.34	1.00734	0.9604	1.12757	0.98857	0.96653
		2270.91	1.00776	0.96052	1.12762	0.98873	0.96647
		2269.49	1.00815	0.96057	1.1277	0.9888	0.96647
		2268.06	1.00851	0.9606	1.12783	0.98878	0.96658
		2266.63	1.00886	0.96061	1.12802	0.98875	0.96682
		2265.2	1.00921	0.96063	1.12825	0.98876	0.96715
		2263.77	1.00958	0.96068	1.1285	0.98882	0.96751
		2262.34	1.00993	0.96079	1.12872	0.98891	0.96779
		2260.91	1.01029	0.96096	1.12889	0.98902	0.96794
		2259.48	1.01064	0.96117	1.12901	0.98912	0.96795
		2258.05	1.01099	0.9614	1.12913	0.9892	0.96785
		2256.62	1.01135	0.96161	1.12928	0.98924	0.96772
		2255.19	1.01173	0.96177	1.12948	0.98925	0.96763
		2253.76	1.01212	0.96185	1.12966	0.98927	0.96768
		2252.34	1.01247	0.96189	1.12983	0.98932	0.96787
		2250.91	1.01272	0.96192	1.12997	0.98941	0.96813
		2249.48	1.0129	0.96196	1.13009	0.98951	0.96841
		2248.05	1.01322	0.962	1.13018	0.98961	0.96863
		2246.62	1.01355	0.96205	1.13023	0.98969	0.96875
		2245.19	1.01389	0.96213	1.13027	0.98976	0.96878
		2243.76	1.01423	0.96224	1.13032	0.98983	0.96877
		2242.33	1.01455	0.9624	1.13047	0.9899	0.96876
		2240.9	1.01483	0.96261	1.1307	0.98996	0.9687
		2239.47	1.01511	0.96283	1.13094	0.98998	0.96862
		2238.04	1.01542	0.96298	1.13109	0.98994	0.9686
		2236.61	1.01575	0.96303	1.13117	0.98989	0.96875
		2235.19	1.01607	0.96301	1.13127	0.98989	0.96904
		2233.76	1.01636	0.96301	1.1314	0.98995	0.96937
		2232.33	1.01661	0.96305	1.13154	0.99005	0.96961
		2230.9	1.01687	0.96313	1.13167	0.99015	0.96971
		2229.47	1.01715	0.96323	1.13181	0.99022	0.96972
		2228.04	1.01743	0.96335	1.13198	0.99025	0.96968
		2226.61	1.01769	0.96349	1.13215	0.99025	0.96964
		2225.18	1.01793	0.96363	1.13231	0.99029	0.96961
		2223.75	1.01818	0.96378	1.13248	0.99039	0.96962
		2222.32	1.01848	0.96391	1.13265	0.99053	0.96968
		2220.89	1.01882	0.96401	1.13281	0.99062	0.96982
		2219.46	1.01919	0.9641	1.13294	0.99066	0.97005
		2218.04	1.01955	0.96418	1.13306	0.99068	0.97033
		2216.61	1.01987	0.96427	1.13316	0.99071	0.97058
		2215.18	1.02015	0.96438	1.13326	0.99072	0.97075
		2213.75	1.02043	0.9645	1.13334	0.99071	0.97084
		2212.32	1.02074	0.96463	1.1334	0.99072	0.97084
		2210.89	1.02103	0.96474	1.13347	0.99076	0.97074
		2209.46	1.02129	0.96482	1.13357	0.99081	0.97058
		2208.03	1.02149	0.96489	1.13371	0.99084	0.97045
		2206.6	1.02168	0.96495	1.13385	0.99085	0.97044
		2205.17	1.02189	0.96501	1.13399	0.99083	0.97055
		2203.74	1.02215	0.96506	1.13415	0.99079	0.97071
		2202.32	1.02242	0.9651	1.13432	0.99076	0.97087
		2200.89	1.02263	0.96516	1.13447	0.99076	0.97101
		2199.46	1.02277	0.96523	1.13459	0.99075	0.9711
		2198.03	1.02284	0.96534	1.13466	0.99075	0.97114
		2196.6	1.02293	0.96545	1.13473	0.99077	0.97111
		2195.17	1.02308	0.96556	1.13481	0.99083	0.97105
		2193.74	1.02325	0.96563	1.1349	0.99088	0.971
		2192.31	1.02338	0.96568	1.13496	0.99088	0.97102
		2190.88	1.02346	0.96571	1.135	0.99083	0.97112
		2189.45	1.02354	0.96573	1.13507	0.99076	0.97124
		2188.02	1.02365	0.96574	1.13521	0.99066	0.97135
		2186.59	1.02382	0.96574	1.13542	0.99058	0.97141
		2185.17	1.02403	0.96574	1.13565	0.99057	0.97144
		2183.74	1.02422	0.96577	1.13588	0.99062	0.97148
		2182.31	1.02436	0.96585	1.13608	0.99068	0.97152
		2180.88	1.02446	0.96596	1.13622	0.99073	0.97152
		2179.45	1.02458	0.96608	1.13632	0.99075	0.97145
		2178.02	1.02477	0.96616	1.13642	0.99076	0.97135
		2176.59	1.02499	0.96622	1.13651	0.99074	0.97128
		2175.16	1.02519	0.96626	1.1366	0.99069	0.9713
		2173.73	1.02532	0.96632	1.13668	0.99062	0.97141
		2172.3	1.02543	0.96639	1.13681	0.99058	0.97156
		2170.87	1.02558	0.96645	1.13697	0.99059	0.97169
		2169.44	1.02581	0.96648	1.13711	0.99064	0.97179
		2168.02	1.02606	0.96649	1.13722	0.99067	0.97185
		2166.59	1.02625	0.96651	1.13734	0.99067	0.97187
		2165.16	1.02637	0.96656	1.13748	0.99067	0.97184
		2163.73	1.02647	0.96666	1.13764	0.9907	0.97177
		2162.3	1.02663	0.9668	1.13777	0.99076	0.9717
		2160.87	1.02686	0.96694	1.13789	0.99082	0.97169
		2159.44	1.0271	0.96706	1.138	0.99086	0.97174
		2158.01	1.02732	0.96714	1.13813	0.99088	0.97185
		2156.58	1.0275	0.96721	1.13829	0.99092	0.97199
		2155.15	1.02767	0.96726	1.13847	0.99098	0.97215
		2153.72	1.02788	0.96729	1.13867	0.99103	0.97229
		2152.3	1.02816	0.96732	1.13889	0.99105	0.97239
		2150.87	1.02846	0.9674	1.13911	0.99106	0.97247
		2149.44	1.02874	0.96752	1.13929	0.99105	0.97251
		2148.01	1.02898	0.96765	1.1394	0.99103	0.97251
		2146.58	1.02921	0.96778	1.13948	0.99098	0.97248
		2145.15	1.02948	0.96791	1.13959	0.99093	0.97247
		2143.72	1.0298	0.96806	1.13975	0.99091	0.97253
		2142.29	1.03013	0.96822	1.13993	0.99096	0.97267
		2140.86	1.03043	0.96836	1.14012	0.99108	0.97286
		2139.43	1.03071	0.96845	1.14033	0.99119	0.97309
		2138	1.03099	0.9685	1.14054	0.99124	0.97334
		2136.57	1.03132	0.96853	1.14075	0.99123	0.97358
		2135.15	1.03171	0.96858	1.14095	0.99121	0.97375
		2133.72	1.03213	0.9687	1.14116	0.99121	0.97381
		2132.29	1.03251	0.96889	1.14136	0.99124	0.97381
		2130.86	1.03283	0.96912	1.14156	0.99129	0.97381
		2129.43	1.03314	0.96933	1.14174	0.99135	0.97383
		2128	1.0335	0.96949	1.1419	0.99143	0.9739
		2126.57	1.0339	0.96962	1.14205	0.99152	0.97403
		2125.14	1.03429	0.96973	1.1422	0.9916	0.97422
		2123.71	1.03462	0.96982	1.14237	0.99165	0.97443
		2122.28	1.03488	0.96991	1.14255	0.99168	0.9746
		2120.85	1.0351	0.97	1.14272	0.99168	0.9747
		2119.42	1.03537	0.97012	1.14293	0.99168	0.97472
		2118	1.0357	0.97026	1.1432	0.99172	0.97472
		2116.57	1.03606	0.97038	1.1435	0.99181	0.9747
		2115.14	1.03635	0.97049	1.14376	0.99188	0.97467
		2113.71	1.03656	0.9706	1.14393	0.9919	0.97466
		2112.28	1.03676	0.97071	1.14403	0.99186	0.9747
		2110.85	1.03699	0.9708	1.14413	0.99181	0.97479
		2109.42	1.03724	0.97085	1.14425	0.99176	0.9749
		2107.99	1.03745	0.97091	1.14434	0.9917	0.975
		2106.56	1.03757	0.97098	1.14442	0.99165	0.97509
		2105.13	1.03765	0.97108	1.14451	0.99163	0.97515
		2103.7	1.03775	0.97118	1.14465	0.99164	0.97519
		2102.27	1.03788	0.97126	1.14484	0.99167	0.9752
		2100.85	1.03802	0.97131	1.14505	0.9917	0.97518
		2099.42	1.03812	0.97136	1.14526	0.99171	0.97513
		2097.99	1.03815	0.97142	1.14542	0.99165	0.97507
		2096.56	1.03813	0.9715	1.14556	0.99155	0.97504
		2095.13	1.0381	0.9716	1.14569	0.99146	0.97505
		2093.7	1.03814	0.97168	1.14577	0.99141	0.97512
		2092.27	1.03826	0.97172	1.14587	0.99139	0.9752
		2090.84	1.03839	0.97171	1.14602	0.99138	0.97525
		2089.41	1.03843	0.97168	1.14623	0.99136	0.9752
		2087.98	1.03837	0.97167	1.14643	0.99131	0.97509
		2086.55	1.03827	0.9717	1.14658	0.99121	0.97496
		2085.13	1.03822	0.97175	1.14667	0.99108	0.97482
		2083.7	1.03823	0.97181	1.14671	0.99094	0.97467
		2082.27	1.03828	0.97189	1.14674	0.99084	0.97451
		2080.84	1.03829	0.97196	1.1468	0.9908	0.97439
		2079.41	1.03824	0.97201	1.14689	0.99081	0.97436
		2077.98	1.03816	0.972	1.14701	0.99082	0.97441
		2076.55	1.03812	0.97196	1.14712	0.99077	0.9745
		2075.12	1.03814	0.97191	1.1472	0.99067	0.97456
		2073.69	1.0382	0.9719	1.14728	0.99054	0.97459
		2072.26	1.03824	0.97192	1.14737	0.99041	0.97458
		2070.83	1.03827	0.97199	1.14745	0.99034	0.97455
		2069.4	1.03836	0.9721	1.14754	0.99035	0.9745
		2067.98	1.03857	0.97223	1.14767	0.99045	0.97447
		2066.55	1.03887	0.97236	1.1479	0.99055	0.9745
		2065.12	1.03913	0.97244	1.14814	0.99061	0.97455
		2063.69	1.03923	0.97246	1.14828	0.9906	0.97458
		2062.26	1.03924	0.97247	1.14835	0.99055	0.97464
		2060.83	1.03929	0.9725	1.14844	0.99048	0.97478
		2059.4	1.03944	0.97253	1.14855	0.99042	0.97497
		2057.97	1.03968	0.97257	1.14867	0.9904	0.97513
		2056.54	1.03996	0.97262	1.1488	0.99044	0.97521
		2055.11	1.04022	0.97272	1.14895	0.99053	0.97521
		2053.68	1.04047	0.97286	1.14912	0.99062	0.97513
		2052.25	1.04074	0.97304	1.14927	0.9907	0.97505
		2050.83	1.04107	0.97324	1.14943	0.99073	0.97504
		2049.4	1.04149	0.97344	1.1496	0.99071	0.97514
		2047.97	1.04195	0.97363	1.14978	0.99065	0.97531
		2046.54	1.04241	0.97381	1.14997	0.99061	0.97553
		2045.11	1.04288	0.97399	1.15017	0.99065	0.97578
		2043.68	1.0434	0.97414	1.15041	0.99078	0.97607
		2042.25	1.04396	0.97427	1.15065	0.99097	0.97633
		2040.82	1.0445	0.97438	1.15084	0.99116	0.97648
		2039.39	1.04498	0.9745	1.15097	0.99133	0.9765
		2037.96	1.04538	0.97468	1.15111	0.99148	0.97652
		2036.53	1.04575	0.97492	1.15128	0.99154	0.97664
		2035.11	1.04612	0.97516	1.15143	0.99151	0.9768
		2033.68	1.04654	0.97536	1.15157	0.99143	0.97696
		2032.25	1.04703	0.97553	1.15174	0.9914	0.97712
		2030.82	1.04751	0.97567	1.15197	0.9915	0.9773
		2029.39	1.04794	0.97581	1.15225	0.99168	0.97749
		2027.96	1.04826	0.97596	1.15253	0.99187	0.97768
		2026.53	1.04851	0.97609	1.15278	0.99199	0.97785
		2025.1	1.04877	0.97621	1.153	0.99203	0.97799
		2023.67	1.0491	0.97633	1.15317	0.99204	0.97808
		2022.24	1.0495	0.97648	1.15332	0.99205	0.97809
		2020.81	1.04999	0.97668	1.15348	0.99209	0.9781
		2019.38	1.0505	0.97691	1.15377	0.99214	0.97822
		2017.96	1.05093	0.97707	1.1541	0.99216	0.9784
		2016.53	1.0512	0.97711	1.15432	0.99214	0.97851
		2015.1	1.05137	0.97711	1.15441	0.99215	0.97858
		2013.67	1.05159	0.97717	1.15457	0.99222	0.97874
		2012.24	1.05195	0.97733	1.15485	0.99231	0.97903
		2010.81	1.05237	0.97754	1.15514	0.99235	0.97933
		2009.38	1.05279	0.97775	1.15536	0.99234	0.97957
		2007.95	1.05324	0.97795	1.15555	0.99236	0.97974
		2006.52	1.05373	0.97813	1.15577	0.99246	0.97984
		2005.09	1.05424	0.97829	1.15602	0.99264	0.97983
		2003.66	1.05472	0.97847	1.15628	0.99286	0.97979
		2002.23	1.05515	0.97865	1.15656	0.99306	0.97982
		2000.81	1.05556	0.97883	1.15689	0.99317	0.98
		1999.38	1.05599	0.97899	1.15725	0.99319	0.98027
		1997.95	1.05648	0.97917	1.15757	0.99319	0.98053
		1996.52	1.05707	0.97943	1.15781	0.99327	0.98071
		1995.09	1.05778	0.97976	1.15812	0.99348	0.98097
		1993.66	1.05853	0.98006	1.15861	0.9937	0.98143
		1992.23	1.05911	0.9802	1.15908	0.99382	0.98184
		1990.8	1.05944	0.98021	1.15933	0.99383	0.98193
		1989.37	1.05964	0.98025	1.15947	0.99385	0.98182
		1987.94	1.05983	0.9804	1.15974	0.99393	0.98178
		1986.51	1.06004	0.98059	1.16009	0.994	0.98181
		1985.08	1.06024	0.98078	1.16045	0.99402	0.98189
		1983.66	1.06049	0.98097	1.16083	0.99402	0.98207
		1982.23	1.06087	0.98116	1.16122	0.99403	0.98238
		1980.8	1.06136	0.98134	1.16157	0.99409	0.98273
		1979.37	1.0619	0.98151	1.16186	0.99422	0.98305
		1977.94	1.06236	0.98169	1.16213	0.99439	0.98328
		1976.51	1.06272	0.98189	1.1624	0.99454	0.98343
		1975.08	1.06306	0.98209	1.16267	0.99462	0.98352
		1973.65	1.06349	0.98234	1.16294	0.99466	0.98355
		1972.22	1.06413	0.98265	1.16319	0.99474	0.98353
		1970.79	1.06497	0.98303	1.16352	0.99494	0.98361
		1969.36	1.06589	0.98339	1.16404	0.9952	0.98393
		1967.94	1.06668	0.98358	1.16463	0.99536	0.98443
		1966.51	1.06715	0.98357	1.16502	0.99537	0.98481
		1965.08	1.06742	0.98352	1.16522	0.99535	0.98501
		1963.65	1.06773	0.98359	1.16547	0.99544	0.98523
		1962.22	1.0682	0.98381	1.16584	0.99563	0.98552
		1960.79	1.06872	0.98409	1.16617	0.99581	0.98571
		1959.36	1.06919	0.98439	1.1664	0.99594	0.98575
		1957.93	1.06967	0.98469	1.1666	0.99603	0.98576
		1956.5	1.07025	0.98499	1.16685	0.99613	0.98588
		1955.07	1.0709	0.98526	1.16716	0.99624	0.9861
		1953.64	1.07149	0.98549	1.16747	0.99637	0.98637
		1952.21	1.07196	0.98569	1.16781	0.9965	0.98665
		1950.79	1.07235	0.98589	1.16818	0.99663	0.98697
		1949.36	1.07284	0.9861	1.16855	0.99678	0.98729
		1947.93	1.07355	0.98637	1.16884	0.99699	0.98754
		1946.5	1.07452	0.98672	1.16908	0.99726	0.98775
		1945.07	1.07559	0.98708	1.16948	0.99749	0.98809
		1943.64	1.07643	0.98727	1.17003	0.99751	0.98854
		1942.21	1.07673	0.98719	1.17035	0.99727	0.9887
		1940.78	1.07655	0.98701	1.17027	0.99698	0.98843
		1939.35	1.07637	0.98704	1.1702	0.9969	0.98817
		1937.92	1.07653	0.98733	1.17047	0.99706	0.98825
		1936.49	1.077	0.98772	1.17093	0.99728	0.98857
		1935.06	1.07754	0.98804	1.1714	0.99745	0.98892
		1933.64	1.078	0.98824	1.17185	0.99758	0.98927
		1932.21	1.07843	0.98838	1.17225	0.99769	0.98958
		1930.78	1.07891	0.98851	1.17258	0.99776	0.98981
		1929.35	1.07949	0.98868	1.17283	0.99781	0.98995
		1927.92	1.08018	0.98895	1.17303	0.9979	0.98998
		1926.49	1.08102	0.98935	1.17327	0.99811	0.99003
		1925.06	1.08197	0.98977	1.1737	0.99837	0.9903
		1923.63	1.08289	0.99003	1.1741	0.99855	0.99061
		1922.2	1.08358	0.99015	1.17418	0.99866	0.99065
		1920.77	1.08407	0.99026	1.17426	0.99878	0.99073
		1919.34	1.08438	0.99033	1.17478	0.99882	0.99127
		1917.91	1.08443	0.99022	1.17532	0.99856	0.99183
		1916.49	1.08417	0.99001	1.17534	0.99812	0.99179
		1915.06	1.08389	0.99	1.1752	0.99788	0.99144
		1913.63	1.08397	0.99034	1.17543	0.998	0.99135
		1912.2	1.08448	0.99079	1.176	0.99832	0.99156
		1910.77	1.08508	0.99106	1.17657	0.99856	0.99177
		1909.34	1.08536	0.99108	1.17692	0.99864	0.99181
		1907.91	1.0852	0.99098	1.17701	0.99859	0.99168
		1906.48	1.08484	0.99094	1.17699	0.99854	0.99157
		1905.05	1.08457	0.99099	1.17705	0.99849	0.99164
		1903.62	1.08447	0.99109	1.17721	0.99843	0.99182
		1902.19	1.08441	0.99117	1.17741	0.99832	0.99196
		1900.77	1.0843	0.99125	1.17762	0.9982	0.99198
		1899.34	1.08417	0.99138	1.1779	0.99817	0.99189
		1897.91	1.08415	0.99152	1.17832	0.99821	0.99182
		1896.48	1.08421	0.99162	1.1788	0.99825	0.99179
		1895.05	1.0842	0.99162	1.17906	0.99825	0.99159
		1893.62	1.08411	0.99163	1.17907	0.99827	0.99123
		1892.19	1.08404	0.9917	1.17923	0.99831	0.99114
		1890.76	1.08395	0.99169	1.1797	0.99816	0.99149
		1889.33	1.08365	0.99144	1.17996	0.99771	0.99179
		1887.9	1.08311	0.99109	1.17977	0.99718	0.99169
		1886.47	1.08253	0.99092	1.17954	0.9969	0.99148
		1885.04	1.08208	0.99097	1.17967	0.9969	0.99148
		1883.62	1.08173	0.99111	1.18004	0.99699	0.99152
		1882.19	1.08141	0.99124	1.18042	0.99704	0.99142
		1880.76	1.08115	0.99134	1.18082	0.99704	0.99123
		1879.33	1.08099	0.99142	1.18121	0.99699	0.99105
		1877.9	1.08091	0.99145	1.18153	0.99689	0.99089
		1876.47	1.08088	0.99145	1.18175	0.99678	0.99076
		1875.04	1.08096	0.99151	1.18179	0.9968	0.99061
		1873.61	1.08136	0.99176	1.18172	0.99708	0.9905
		1872.18	1.08229	0.99219	1.18192	0.99758	0.99079
		1870.75	1.08362	0.99252	1.18266	0.99795	0.99169
		1869.32	1.08475	0.99242	1.18347	0.99776	0.9926
		1867.89	1.08504	0.99191	1.18365	0.99707	0.9927
		1866.47	1.08447	0.9915	1.18335	0.99644	0.9921
		1865.04	1.08368	0.99157	1.18329	0.99628	0.99158
		1863.61	1.0833	0.99207	1.18375	0.99652	0.99153
		1862.18	1.08352	0.99264	1.18446	0.99684	0.99178
		1860.75	1.08413	0.99305	1.18512	0.99709	0.99209
		1859.32	1.08483	0.99329	1.18564	0.99726	0.9924
		1857.89	1.08544	0.99345	1.18606	0.9974	0.99275
		1856.46	1.08594	0.9936	1.18643	0.99755	0.99315
		1855.03	1.08648	0.99383	1.18674	0.99771	0.99358
		1853.6	1.08718	0.99415	1.18702	0.99787	0.994
		1852.17	1.08814	0.99463	1.18731	0.99804	0.99435
		1850.75	1.08936	0.99528	1.18768	0.99831	0.99459
		1849.32	1.09082	0.99608	1.18809	0.99878	0.9947
		1847.89	1.0924	0.9969	1.18869	0.99938	0.99489
		1846.46	1.0939	0.99745	1.1898	0.9998	0.99561
		1845.03	1.095	0.99742	1.19116	0.9996	0.9967
		1843.6	1.09542	0.9969	1.19186	0.99883	0.9972
		1842.17	1.09528	0.99647	1.19173	0.99818	0.9969
		1840.74	1.09504	0.99661	1.1917	0.9982	0.99667
		1839.31	1.0951	0.99722	1.19233	0.99873	0.9971
		1837.88	1.09544	0.99788	1.19318	0.99927	0.99775
		1836.45	1.09591	0.9984	1.19366	0.99962	0.998
		1835.02	1.09653	0.99892	1.19376	0.99996	0.99782
		1833.6	1.09746	0.99959	1.19398	1.00044	0.99773
		1832.17	1.09868	1.00023	1.1947	1.00086	0.99818
		1830.74	1.09979	1.00048	1.1956	1.00086	0.9989
		1829.31	1.10037	1.0003	1.19603	1.00048	0.99919
		1827.88	1.10042	1.00003	1.19613	1.00011	0.99917
		1826.45	1.10026	0.99993	1.19654	1.00001	0.99948
		1825.02	1.1	0.9999	1.19716	1	1
		1823.59	1.09986	0.99981	1.19745	1	1.00019
		1822.16	1.09958	0.99981	1.19747	1.00005	1.00004
		1820.73	1.09946	1.00004	1.19768	1.00021	1.00001
		1819.3	1.09967	1.00041	1.19811	1.00039	1.00018
		1817.87	1.10011	1.00076	1.19848	1.00045	1.0003
		1816.45	1.10065	1.00108	1.19862	1.00047	1.0002
		1815.02	1.10124	1.00142	1.19871	1.00061	1.00006
		1813.59	1.10191	1.00175	1.19904	1.00087	1.00022
		1812.16	1.10256	1.00187	1.19962	1.00104	1.00069
		1810.73	1.10296	1.00166	1.20008	1.00094	1.00111
		1809.3	1.10293	1.00125	1.20017	1.00065	1.00119
		1807.87	1.10261	1.00094	1.20004	1.00041	1.00101
		1806.44	1.10231	1.00094	1.19996	1.00039	1.0008
		1805.01	1.10231	1.00121	1.20007	1.00059	1.00073
		1803.58	1.10271	1.00153	1.20042	1.00083	1.00091
		1802.15	1.1033	1.00162	1.20083	1.00087	1.00117
		1800.72	1.10365	1.00134	1.20087	1.00059	1.00109
		1799.3	1.10362	1.00092	1.20039	1.00023	1.00049
		1797.87	1.10344	1.00078	1.19975	1.00019	0.99974
		1796.44	1.10356	1.00111	1.19955	1.00061	0.99949
		1795.01	1.10411	1.00158	1.20021	1.0011	1.00017
		1793.58	1.1047	1.00161	1.20138	1.00102	1.00145
		1792.15	1.10459	1.0009	1.20195	1.00017	1.00209
		1790.72	1.1035	0.9999	1.20136	0.99915	1.0014
		1789.29	1.10199	0.99939	1.20039	0.99878	1.00012
		1787.86	1.10084	0.99958	1.20012	0.99917	0.99945
		1786.43	1.10036	1.00007	1.20053	0.99976	0.99954
		1785	1.10039	1.00037	1.20085	1.00002	0.99973
		1783.58	1.10059	1.00036	1.20077	0.99989	0.9997
		1782.15	1.10061	1.00015	1.20064	0.99955	0.99967
		1780.72	1.10019	0.99985	1.20053	0.99916	0.99967
		1779.29	1.0994	0.99957	1.20019	0.99889	0.99938
		1777.86	1.09876	0.99952	1.19962	0.99898	0.99885
		1776.43	1.09883	0.99977	1.19932	0.9995	0.99861
		1775	1.09954	1	1.19965	1	0.99911
		1773.57	1.1	0.99988	1.20022	0.99985	0.99996
		1772.14	1.09988	0.99902	1.2	0.99877	1
		1770.71	1.09837	0.99792	1.19893	0.99737	0.99898
		1769.28	1.09629	0.99722	1.19777	0.9964	0.99768
		1767.85	1.09449	0.99708	1.19695	0.99605	0.99666
		1766.43	1.09333	0.9973	1.19626	0.99619	0.99584
		1765	1.09276	0.99768	1.1959	0.99657	0.99549
		1763.57	1.09238	0.99789	1.19611	0.99684	0.99588
		1762.14	1.0917	0.99763	1.19612	0.99664	0.99627
		1760.71	1.09052	0.99699	1.19528	0.99605	0.99586
		1759.28	1.08912	0.99635	1.19414	0.99546	0.99504
		1757.85	1.08764	0.99588	1.19328	0.99494	0.99433
		1756.42	1.08605	0.99553	1.19222	0.99445	0.99332
		1754.99	1.08462	0.99537	1.19076	0.99415	0.99194
		1753.56	1.08383	0.99546	1.1897	0.99417	0.99112
		1752.13	1.08362	0.9954	1.18926	0.99408	0.99117
		1750.7	1.08308	0.99461	1.18853	0.9933	0.99116
		1749.28	1.08135	0.99313	1.18689	0.9919	0.9903
		1747.85	1.07839	0.9916	1.1848	0.99052	0.98885
		1746.42	1.07492	0.99057	1.18291	0.98963	0.98743
		1744.99	1.07158	0.98999	1.18136	0.98919	0.98627
		1743.56	1.06846	0.98947	1.17999	0.98882	0.98528
		1742.13	1.0652	0.98858	1.17858	0.98816	0.9843
		1740.7	1.06149	0.98724	1.17667	0.98713	0.98288
		1739.27	1.05752	0.98584	1.17385	0.98615	0.98058
		1737.84	1.05401	0.98493	1.17091	0.98571	0.97821
		1736.41	1.05107	0.98429	1.16933	0.98544	0.97737
		1734.98	1.04748	0.98287	1.16854	0.98415	0.97769
		1733.56	1.0419	0.98008	1.16616	0.98136	0.97671
		1732.13	1.03471	0.97686	1.16202	0.97829	0.97388
		1730.7	1.0274	0.97445	1.15826	0.97635	0.97105
		1729.27	1.02067	0.97293	1.15573	0.9755	0.96911
		1727.84	1.01458	0.97171	1.1536	0.97498	0.96749
		1726.41	1.00922	0.97045	1.15132	0.97429	0.96579
		1724.98	1.00449	0.96906	1.14876	0.97339	0.96392
		1723.55	1.00025	0.96768	1.14575	0.97247	0.96168
		1722.12	0.99677	0.9666	1.14259	0.97185	0.95942
		1720.69	0.99425	0.96579	1.14013	0.97145	0.9581
		1719.26	0.99201	0.96455	1.13839	0.9705	0.95783
		1717.83	0.98838	0.96204	1.13594	0.96824	0.95715
		1716.41	0.98219	0.95838	1.13177	0.96492	0.95475
		1714.98	0.97426	0.9548	1.12676	0.96182	0.95113
		1713.55	0.96636	0.9522	1.12226	0.95981	0.94751
		1712.12	0.95935	0.95041	1.11855	0.95871	0.94435
		1710.69	0.95316	0.94879	1.11522	0.95785	0.94149
		1709.26	0.94729	0.94681	1.11193	0.95672	0.93882
		1707.83	0.94089	0.94405	1.10835	0.95498	0.93612
		1706.4	0.93318	0.94041	1.1039	0.95263	0.93281
		1704.97	0.92439	0.93641	1.09843	0.95019	0.92863
		1703.54	0.91546	0.9327	1.09307	0.94809	0.9247
		1702.11	0.90622	0.92886	1.0886	0.94573	0.92193
		1700.68	0.89513	0.9237	1.08354	0.94199	0.91882
		1699.26	0.88154	0.91701	1.07653	0.93693	0.91367
		1697.83	0.86632	0.90984	1.06923	0.93167	0.90772
		1696.4	0.85012	0.90283	1.0629	0.92671	0.9022
		1694.97	0.83362	0.89609	1.05633	0.92201	0.89604
		1693.54	0.81862	0.89013	1.0493	0.91798	0.88912
		1692.11	0.80595	0.8852	1.04305	0.91499	0.88286
		1690.68	0.79445	0.8807	1.03752	0.91254	0.87743
		1689.25	0.78292	0.87605	1.03158	0.91004	0.87185
		1687.82	0.77127	0.87118	1.0254	0.90725	0.86629
		1686.39	0.75836	0.86545	1.01945	0.90344	0.86122
		1684.96	0.74119	0.85732	1.01216	0.89728	0.8549
		1683.53	0.71899	0.84664	1.00172	0.88889	0.84516
		1682.11	0.69605	0.83586	0.98973	0.88057	0.8332
		1680.68	0.67639	0.82702	0.9791	0.87414	0.822
		1679.25	0.65968	0.81962	0.97039	0.86911	0.8124
		1677.82	0.64344	0.81189	0.96225	0.86376	0.80327
		1676.39	0.62566	0.80249	0.95303	0.85674	0.79305
		1674.96	0.60628	0.79146	0.94181	0.84805	0.78079
		1673.53	0.58709	0.7801	0.92945	0.83886	0.76742
		1672.1	0.56898	0.76917	0.91756	0.82985	0.75468
		1670.67	0.55022	0.75768	0.90579	0.82019	0.7423
		1669.24	0.52942	0.74477	0.89246	0.80921	0.72848
		1667.81	0.50866	0.7316	0.87783	0.79798	0.71334
		1666.39	0.49062	0.71976	0.86396	0.78791	0.69891
		1664.96	0.47463	0.7087	0.85149	0.7785	0.68594
		1663.53	0.45795	0.69648	0.83878	0.76805	0.67288
		1662.1	0.43965	0.68251	0.8245	0.756	0.65834
		1660.67	0.42169	0.66833	0.80949	0.74367	0.64298
		1659.24	0.40641	0.65582	0.79551	0.73273	0.6285
		1657.81	0.39428	0.64545	0.78349	0.72365	0.61588
		1656.38	0.38367	0.63586	0.77308	0.71513	0.60496
		1654.95	0.37124	0.62409	0.76229	0.70432	0.59381
		1653.52	0.35447	0.60792	0.74811	0.68909	0.57919
		1652.09	0.33605	0.58994	0.73092	0.67184	0.56106
		1650.66	0.32153	0.57558	0.71582	0.65762	0.54432
		1649.24	0.3111	0.56538	0.70539	0.64712	0.53159
		1647.81	0.30052	0.55544	0.69693	0.6366	0.52006
		1646.38	0.28738	0.54324	0.68715	0.62348	0.50622
		1644.95	0.27358	0.53024	0.67619	0.60906	0.49031
		1643.52	0.26165	0.51882	0.66626	0.59576	0.4748
		1642.09	0.25174	0.50921	0.65818	0.584	0.46065
		1640.66	0.24279	0.5003	0.65121	0.57277	0.44715
		1639.23	0.23387	0.49095	0.64459	0.56089	0.43345
		1637.8	0.22395	0.47986	0.63771	0.54694	0.41859
		1636.37	0.21223	0.46591	0.62952	0.52972	0.40122
		1634.94	0.19976	0.44999	0.61955	0.5102	0.38144
		1633.51	0.18908	0.43507	0.60921	0.49159	0.36199
		1632.09	0.18116	0.42274	0.60018	0.4758	0.34522
		1630.66	0.17488	0.41186	0.59238	0.46173	0.33068
		1629.23	0.16896	0.40067	0.58453	0.4475	0.31667
		1627.8	0.16303	0.38871	0.57593	0.43261	0.30254
		1626.37	0.15743	0.37656	0.56693	0.41773	0.28881
		1624.94	0.15233	0.36462	0.55798	0.40328	0.27597
		1623.51	0.14766	0.35285	0.549	0.3893	0.26384
		1622.08	0.14351	0.34172	0.54007	0.37625	0.25244
		1620.65	0.14009	0.33198	0.53196	0.36484	0.24238
		1619.22	0.13727	0.32344	0.52502	0.35484	0.23387
		1617.79	0.13461	0.315	0.51848	0.34512	0.22611
		1616.36	0.13193	0.30625	0.51146	0.33523	0.21837
		1614.94	0.12957	0.29822	0.50448	0.32618	0.21106
		1613.51	0.1278	0.29195	0.49866	0.31896	0.20501
		1612.08	0.12653	0.28722	0.49418	0.31335	0.2003
		1610.65	0.12551	0.28329	0.49038	0.30857	0.19643
		1609.22	0.12462	0.27974	0.48675	0.30419	0.19302
		1607.79	0.12387	0.27667	0.4833	0.30032	0.19006
		1606.36	0.12333	0.27438	0.48034	0.29731	0.18774
		1604.93	0.12306	0.27314	0.47812	0.29541	0.18626
		1603.5	0.12308	0.27311	0.47676	0.29471	0.18574
		1602.07	0.12341	0.27438	0.47627	0.29513	0.18615
		1600.64	0.12397	0.27684	0.47659	0.29643	0.18729
		1599.22	0.12464	0.28013	0.4776	0.29815	0.18875
		1597.79	0.12523	0.28363	0.47907	0.29963	0.18999
		1596.36	0.12552	0.28648	0.48064	0.3001	0.19034
		1594.93	0.12528	0.28776	0.48189	0.29885	0.1892
		1593.5	0.12441	0.28675	0.48247	0.29556	0.18625
		1592.07	0.12297	0.2832	0.48222	0.29035	0.18166
		1590.64	0.12114	0.27743	0.48124	0.28376	0.17591
		1589.21	0.11916	0.27022	0.47983	0.2766	0.1697
		1587.78	0.11728	0.26263	0.4785	0.26971	0.16374
		1586.35	0.11566	0.2557	0.47784	0.26385	0.15864
		1584.92	0.11439	0.25024	0.47833	0.25957	0.15484
		1583.49	0.11347	0.24673	0.4803	0.25721	0.15257
		1582.07	0.11287	0.2453	0.48374	0.25686	0.15184
		1580.64	0.11256	0.24586	0.4886	0.25846	0.15267
		1579.21	0.11256	0.24849	0.49515	0.26213	0.15537
		1577.78	0.11295	0.25371	0.50396	0.2685	0.16066
		1576.35	0.11387	0.26207	0.51491	0.27819	0.16887
		1574.92	0.1153	0.273	0.52657	0.29077	0.17919
		1573.49	0.11711	0.28518	0.53774	0.30493	0.19044
		1572.06	0.11937	0.2986	0.54896	0.32048	0.20283
		1570.63	0.12258	0.31475	0.56141	0.33846	0.21756
		1569.2	0.12706	0.334	0.57489	0.35889	0.23448
		1567.77	0.13236	0.35408	0.58794	0.37946	0.25147
		1566.34	0.13771	0.37218	0.59943	0.3976	0.26646
		1564.92	0.14262	0.38723	0.60909	0.41243	0.2787
		1563.49	0.14685	0.39932	0.6171	0.42422	0.28842
		1562.06	0.15033	0.4088	0.62438	0.43343	0.29654
		1560.63	0.15342	0.41634	0.63195	0.44065	0.30435
		1559.2	0.15663	0.42263	0.63936	0.44647	0.31198
		1557.77	0.15979	0.42759	0.6448	0.45111	0.318
		1556.34	0.16212	0.43084	0.64791	0.45462	0.32171
		1554.91	0.16344	0.43276	0.64982	0.45742	0.32403
		1553.48	0.16427	0.43409	0.65117	0.45999	0.32604
		1552.05	0.1651	0.43529	0.65198	0.46262	0.32822
		1550.62	0.16609	0.43653	0.65219	0.46544	0.33073
		1549.2	0.16725	0.43791	0.65187	0.46859	0.33354
		1547.77	0.16857	0.43955	0.65129	0.47218	0.33667
		1546.34	0.17007	0.44155	0.65087	0.47633	0.34035
		1544.91	0.17191	0.44405	0.65089	0.48119	0.34485
		1543.48	0.17436	0.44726	0.65165	0.48697	0.35065
		1542.05	0.17793	0.45166	0.65384	0.49408	0.35861
		1540.62	0.18317	0.45791	0.6577	0.50304	0.36911
		1539.19	0.18973	0.46588	0.6624	0.51368	0.38072
		1537.76	0.19624	0.4745	0.66742	0.52487	0.39152
		1536.33	0.20242	0.48342	0.67394	0.53607	0.4019
		1534.9	0.20981	0.49375	0.68358	0.54796	0.41396
		1533.47	0.21965	0.50631	0.69632	0.56102	0.42825
		1532.05	0.23095	0.51989	0.71026	0.57403	0.44271
		1530.62	0.24103	0.53177	0.72327	0.5846	0.45455
		1529.19	0.24767	0.53952	0.73386	0.5905	0.46182
		1527.76	0.24955	0.54112	0.7402	0.58992	0.46273
		1526.33	0.24553	0.5347	0.7398	0.58162	0.45555
		1524.9	0.23516	0.51918	0.73089	0.56556	0.43992
		1523.47	0.21913	0.4946	0.71316	0.54274	0.41719
		1522.04	0.19955	0.46291	0.68773	0.51547	0.38982
		1520.61	0.18075	0.42992	0.65888	0.48861	0.36251
		1519.18	0.16705	0.40345	0.63347	0.46841	0.3415
		1517.75	0.15973	0.38783	0.61609	0.4586	0.33067
		1516.32	0.15768	0.38288	0.60714	0.45928	0.33003
		1514.9	0.15958	0.3867	0.60538	0.46871	0.33774
		1513.47	0.16448	0.39731	0.60971	0.48468	0.35177
		1512.04	0.17171	0.41269	0.61886	0.50492	0.37012
		1510.61	0.18106	0.43129	0.6318	0.5276	0.39143
		1509.18	0.19374	0.45324	0.64896	0.55224	0.41615
		1507.75	0.2123	0.4801	0.67122	0.57957	0.44557
		1506.32	0.23668	0.51081	0.69653	0.6087	0.47765
		1504.89	0.26066	0.53942	0.71969	0.63547	0.50623
		1503.46	0.27894	0.56145	0.738	0.65678	0.5279
		1502.03	0.29326	0.57849	0.75332	0.67369	0.54509
		1500.6	0.30805	0.59427	0.76844	0.68884	0.56163
		1499.17	0.3259	0.61088	0.78453	0.70365	0.5793
		1497.75	0.34691	0.62829	0.8011	0.71809	0.59763
		1496.32	0.36891	0.64521	0.81657	0.73146	0.61475
		1494.89	0.38872	0.66011	0.82958	0.74312	0.62898
		1493.46	0.40501	0.67249	0.84043	0.75292	0.64047
		1492.03	0.41943	0.68313	0.85054	0.76115	0.6506
		1490.6	0.43431	0.693	0.86061	0.76801	0.66003
		1489.17	0.44965	0.70213	0.86989	0.77337	0.668
		1487.74	0.46294	0.7098	0.87734	0.77707	0.67357
		1486.31	0.47215	0.71558	0.88266	0.77931	0.67674
		1484.88	0.47759	0.71968	0.88633	0.78041	0.6782
		1483.45	0.48052	0.72245	0.88889	0.78051	0.67854
		1482.03	0.48177	0.72414	0.89051	0.77955	0.67779
		1480.6	0.48167	0.72492	0.89109	0.77759	0.67576
		1479.17	0.48029	0.72495	0.89075	0.77475	0.67246
		1477.74	0.47753	0.72417	0.88969	0.77099	0.66801
		1476.31	0.47282	0.72211	0.88785	0.76588	0.66216
		1474.88	0.46477	0.71777	0.88486	0.75851	0.65417
		1473.45	0.45183	0.71016	0.88002	0.74812	0.64303
		1472.02	0.43453	0.69957	0.87282	0.73517	0.62838
		1470.59	0.41595	0.68776	0.86405	0.72148	0.6117
		1469.16	0.39838	0.67594	0.85534	0.70831	0.59509
		1467.73	0.38065	0.66306	0.8471	0.69472	0.5786
		1466.3	0.3599	0.64679	0.83801	0.67854	0.56021
		1464.88	0.33534	0.62621	0.82658	0.65888	0.53838
		1463.45	0.31005	0.60349	0.81312	0.63749	0.51428
		1462.02	0.28766	0.58169	0.79956	0.61681	0.49073
		1460.59	0.26818	0.56109	0.78717	0.59706	0.4689
		1459.16	0.2486	0.53919	0.77526	0.57613	0.4474
		1457.73	0.22737	0.51458	0.76244	0.55287	0.42478
		1456.3	0.2078	0.4909	0.74932	0.53031	0.40298
		1454.87	0.19448	0.47416	0.73896	0.51363	0.38646
		1453.44	0.18801	0.46645	0.73368	0.50501	0.37761
		1452.01	0.18634	0.46588	0.7332	0.50307	0.37565
		1450.58	0.18785	0.47023	0.73625	0.50596	0.37908
		1449.15	0.19201	0.47838	0.74187	0.51273	0.38697
		1447.73	0.19851	0.48931	0.74919	0.52269	0.39831
		1446.3	0.20633	0.50112	0.75701	0.53451	0.4113
		1444.87	0.21386	0.51147	0.76422	0.54644	0.42383
		1443.44	0.21977	0.51865	0.76999	0.55707	0.43431
		1442.01	0.2234	0.52213	0.77374	0.56558	0.44191
		1440.58	0.22472	0.52232	0.77547	0.57178	0.44674
		1439.15	0.22421	0.52026	0.77586	0.57599	0.44985
		1437.72	0.22271	0.51734	0.77548	0.57893	0.45242
		1436.29	0.22133	0.51521	0.7746	0.58159	0.455
		1434.86	0.22104	0.51537	0.77402	0.58482	0.45797
		1433.43	0.22227	0.51834	0.77517	0.58902	0.46202
		1432.01	0.22493	0.52363	0.77873	0.59408	0.46759
		1430.58	0.2287	0.5304	0.78411	0.59972	0.47434
		1429.15	0.23312	0.5378	0.79021	0.60567	0.48142
		1427.72	0.23789	0.54535	0.79637	0.61195	0.48844
		1426.29	0.24324	0.55324	0.8026	0.61891	0.49582
		1424.86	0.24985	0.56212	0.80898	0.6271	0.50422
		1423.43	0.2583	0.57248	0.81551	0.63695	0.51418
		1422	0.26924	0.58463	0.82268	0.6488	0.5266
		1420.57	0.284	0.59911	0.83117	0.66311	0.54268
		1419.14	0.30382	0.61614	0.84077	0.67994	0.56244
		1417.71	0.32751	0.63439	0.85033	0.69817	0.58379
		1416.28	0.35153	0.65168	0.85916	0.71598	0.60433
		1414.86	0.37387	0.66713	0.86767	0.7325	0.6234
		1413.43	0.39546	0.68142	0.87639	0.74798	0.64155
		1412	0.41772	0.6953	0.88543	0.76274	0.65906
		1410.57	0.44061	0.70882	0.89457	0.77666	0.67562
		1409.14	0.46301	0.72159	0.90359	0.78933	0.69086
		1407.71	0.48399	0.73321	0.91241	0.80044	0.70478
		1406.28	0.50345	0.74348	0.92086	0.80988	0.71755
		1404.85	0.5212	0.75222	0.92829	0.81767	0.72882
		1403.42	0.53645	0.75924	0.93409	0.8239	0.73815
		1401.99	0.54882	0.76457	0.93834	0.8288	0.74572
		1400.56	0.55913	0.76855	0.94142	0.83264	0.75203
		1399.13	0.56863	0.77158	0.9434	0.83571	0.75715
		1397.71	0.57801	0.77405	0.94441	0.83821	0.76102
		1396.28	0.58748	0.77634	0.94493	0.84029	0.76393
		1394.85	0.59705	0.77877	0.94528	0.84209	0.76613
		1393.42	0.60654	0.78162	0.94549	0.84387	0.76766
		1391.99	0.61577	0.78504	0.946	0.84594	0.76907
		1390.56	0.62511	0.78902	0.9476	0.8484	0.77128
		1389.13	0.63536	0.79341	0.95053	0.85105	0.77464
		1387.7	0.64676	0.79799	0.95425	0.85363	0.77862
		1386.27	0.65848	0.80254	0.95802	0.85601	0.78233
		1384.84	0.66937	0.80699	0.96169	0.85819	0.78545
		1383.41	0.67907	0.81133	0.96551	0.86014	0.7881
		1381.98	0.68773	0.8155	0.96953	0.86168	0.79021
		1380.56	0.69516	0.81923	0.97343	0.86259	0.7915
		1379.13	0.70074	0.8222	0.9769	0.86279	0.7918
		1377.7	0.70386	0.82417	0.97986	0.86231	0.79131
		1376.27	0.70419	0.82501	0.9824	0.86115	0.79035
		1374.84	0.70181	0.82469	0.9844	0.85931	0.78895
		1373.41	0.6973	0.82342	0.98558	0.85699	0.78691
		1371.98	0.69174	0.82163	0.98601	0.85455	0.78435
		1370.55	0.68612	0.8197	0.98613	0.85218	0.78166
		1369.12	0.68077	0.81773	0.98608	0.84984	0.77885
		1367.69	0.67568	0.81578	0.98563	0.84749	0.77561
		1366.26	0.67078	0.81386	0.98476	0.84518	0.77202
		1364.84	0.66575	0.81179	0.98361	0.84283	0.76832
		1363.41	0.65984	0.80918	0.98184	0.84008	0.7642
		1361.98	0.65241	0.80576	0.97881	0.83664	0.75911
		1360.55	0.64353	0.80167	0.97444	0.83259	0.75305
		1359.12	0.63365	0.79712	0.96925	0.82807	0.74655
		1357.69	0.62288	0.792	0.96357	0.823	0.73987
		1356.26	0.61109	0.786	0.95727	0.81719	0.73277
		1354.83	0.59827	0.77893	0.95012	0.81065	0.72504
		1353.4	0.58476	0.77094	0.94213	0.80361	0.71673
		1351.97	0.5711	0.76234	0.9335	0.79645	0.7081
		1350.54	0.55766	0.7534	0.92434	0.78938	0.69939
		1349.11	0.54469	0.74431	0.91461	0.7825	0.69075
		1347.69	0.5324	0.73523	0.90427	0.77582	0.68229
		1346.26	0.52094	0.72627	0.89333	0.76931	0.67412
		1344.83	0.51036	0.71754	0.88188	0.76294	0.66627
		1343.4	0.50053	0.70902	0.87004	0.75666	0.65879
		1341.97	0.49106	0.70045	0.85787	0.75032	0.65163
		1340.54	0.48139	0.69149	0.84514	0.7437	0.64444
		1339.11	0.47129	0.68207	0.83176	0.73684	0.63675
		1337.68	0.46109	0.67267	0.81827	0.73003	0.62847
		1336.25	0.45125	0.66391	0.80552	0.72354	0.61993
		1334.82	0.44187	0.65598	0.79407	0.71737	0.61143
		1333.39	0.43256	0.64868	0.78396	0.71127	0.60299
		1331.96	0.42286	0.64173	0.7751	0.70499	0.59452
		1330.54	0.41245	0.63494	0.76748	0.69839	0.58597
		1329.11	0.40113	0.62816	0.76116	0.69145	0.57727
		1327.68	0.38889	0.62127	0.75618	0.68416	0.56831
		1326.25	0.37588	0.61417	0.75252	0.67649	0.55896
		1324.82	0.36241	0.6068	0.75003	0.66842	0.54913
		1323.39	0.3489	0.59919	0.74853	0.65995	0.53887
		1321.96	0.33573	0.59144	0.74779	0.65118	0.52834
		1320.53	0.32312	0.58363	0.74762	0.64218	0.5177
		1319.1	0.31116	0.57583	0.74776	0.63309	0.50711
		1317.67	0.30002	0.56824	0.74801	0.62415	0.49682
		1316.24	0.28983	0.56098	0.74825	0.61559	0.48713
		1314.82	0.28047	0.55404	0.74838	0.6074	0.47808
		1313.39	0.27159	0.54721	0.74823	0.59938	0.46948
		1311.96	0.26299	0.54027	0.74753	0.59132	0.461
		1310.53	0.2546	0.53314	0.74608	0.58306	0.45248
		1309.1	0.24643	0.52576	0.74379	0.5745	0.44377
		1307.67	0.2385	0.51814	0.74062	0.56561	0.4348
		1306.24	0.23089	0.51045	0.73672	0.55648	0.42561
		1304.81	0.22374	0.50298	0.73239	0.54736	0.41645
		1303.38	0.21717	0.49598	0.72804	0.5385	0.40754
		1301.95	0.21118	0.48956	0.72399	0.53003	0.39903
		1300.52	0.20567	0.48366	0.72042	0.52195	0.39093
		1299.09	0.20052	0.47807	0.71733	0.51417	0.38315
		1297.67	0.19554	0.47249	0.71457	0.50654	0.3755
		1296.24	0.19066	0.46667	0.71189	0.49886	0.36786
		1294.81	0.18589	0.46052	0.70908	0.49104	0.36017
		1293.38	0.18133	0.4541	0.70603	0.48316	0.35253
		1291.95	0.17708	0.44761	0.70277	0.47544	0.34509
		1290.52	0.17325	0.44133	0.69943	0.46812	0.33807
		1289.09	0.16993	0.43557	0.69606	0.46143	0.33168
		1287.66	0.16717	0.43061	0.69272	0.45558	0.32608
		1286.23	0.16506	0.42667	0.68946	0.45078	0.32147
		1284.8	0.16363	0.42388	0.68632	0.44717	0.318
		1283.37	0.1629	0.42232	0.68333	0.44481	0.31577
		1281.94	0.16286	0.42199	0.68044	0.44371	0.3148
		1280.52	0.16349	0.42284	0.67765	0.44385	0.31502
		1279.09	0.1647	0.42472	0.67494	0.44515	0.31625
		1277.66	0.16636	0.42734	0.67233	0.44742	0.31828
		1276.23	0.16829	0.43031	0.66978	0.4503	0.32077
		1274.8	0.1702	0.4331	0.66729	0.45335	0.32331
		1273.37	0.17177	0.43509	0.66485	0.45606	0.32542
		1271.94	0.17265	0.43572	0.66245	0.4579	0.32665
		1270.51	0.17255	0.43454	0.66005	0.45836	0.32664
		1269.08	0.17134	0.43142	0.65767	0.45716	0.3252
		1267.65	0.16911	0.42655	0.6554	0.45425	0.32236
		1266.22	0.16613	0.42044	0.6533	0.44991	0.3183
		1264.79	0.16273	0.41374	0.65144	0.44458	0.31336
		1263.37	0.15928	0.40712	0.6499	0.43884	0.308
		1261.94	0.15608	0.40116	0.64875	0.43319	0.30271
		1260.51	0.15331	0.39624	0.64805	0.42806	0.29789
		1259.08	0.15112	0.39269	0.64786	0.42382	0.2939
		1257.65	0.14958	0.39068	0.6482	0.42081	0.291
		1256.22	0.14871	0.3903	0.64911	0.41928	0.28936
		1254.79	0.14852	0.39157	0.65062	0.41932	0.28908
		1253.36	0.14897	0.39444	0.65273	0.42089	0.29021
		1251.93	0.15005	0.39877	0.65542	0.42386	0.29273
		1250.5	0.15171	0.4043	0.65862	0.42806	0.29654
		1249.07	0.15387	0.41069	0.6622	0.43333	0.30142
		1247.65	0.15638	0.41752	0.66604	0.43931	0.30701
		1246.22	0.15901	0.42436	0.66999	0.44556	0.31292
		1244.79	0.16155	0.43074	0.67392	0.45162	0.3187
		1243.36	0.1638	0.43627	0.67774	0.45715	0.32396
		1241.93	0.1656	0.44067	0.68136	0.46192	0.32843
		1240.5	0.16687	0.44385	0.68474	0.46581	0.33206
		1239.07	0.16762	0.44593	0.68788	0.46883	0.33495
		1237.64	0.16796	0.44719	0.69083	0.47114	0.33731
		1236.21	0.16809	0.44806	0.69373	0.47306	0.3394
		1234.78	0.16821	0.44901	0.69676	0.475	0.34158
		1233.35	0.16853	0.4505	0.70009	0.47738	0.3442
		1231.92	0.16924	0.45288	0.70388	0.48054	0.3476
		1230.5	0.17045	0.45635	0.70822	0.48474	0.35198
		1229.07	0.17226	0.46101	0.71311	0.49008	0.3574
		1227.64	0.17471	0.46683	0.71848	0.49655	0.3638
		1226.21	0.17778	0.47364	0.72422	0.50403	0.37103
		1224.78	0.18139	0.48118	0.73021	0.51226	0.37889
		1223.35	0.18542	0.48912	0.7363	0.52094	0.38724
		1221.92	0.18978	0.49724	0.74238	0.52986	0.39594
		1220.49	0.19443	0.50542	0.74835	0.53889	0.40494
		1219.06	0.19934	0.51362	0.75416	0.54805	0.41419
		1217.63	0.20451	0.52183	0.75976	0.55736	0.42368
		1216.2	0.20994	0.53002	0.76515	0.5668	0.43335
		1214.77	0.2156	0.53817	0.77032	0.57632	0.44313
		1213.35	0.22145	0.5462	0.77523	0.58577	0.45287
		1211.92	0.22739	0.55395	0.77985	0.59493	0.46235
		1210.49	0.23326	0.56127	0.7841	0.60353	0.47132
		1209.06	0.23891	0.56803	0.78789	0.61139	0.47959
		1207.63	0.2442	0.5741	0.79113	0.61843	0.48706
		1206.2	0.24898	0.57936	0.79369	0.62463	0.49372
		1204.77	0.25313	0.58371	0.79547	0.63001	0.4996
		1203.34	0.25659	0.58708	0.7964	0.63453	0.50469
		1201.91	0.25933	0.58949	0.79647	0.63821	0.50904
		1200.48	0.26142	0.59105	0.79577	0.64116	0.5127
		1199.05	0.26301	0.59199	0.79458	0.64359	0.51585
		1197.62	0.26438	0.5927	0.79331	0.64584	0.51881
		1196.2	0.26594	0.59373	0.79253	0.64844	0.52203
		1194.77	0.26817	0.59569	0.79283	0.65199	0.52602
		1193.34	0.27153	0.59911	0.79469	0.65698	0.53128
		1191.91	0.27644	0.60427	0.79828	0.66369	0.53821
		1190.48	0.28316	0.6112	0.80344	0.6721	0.54696
		1189.05	0.29172	0.61966	0.80979	0.68186	0.55738
		1187.62	0.3018	0.62911	0.8169	0.69233	0.56895
		1186.19	0.31279	0.63876	0.8243	0.70271	0.5809
		1184.76	0.32373	0.64766	0.83149	0.71224	0.59232
		1183.33	0.33356	0.65498	0.83803	0.72033	0.60237
		1181.9	0.34136	0.66009	0.84361	0.72661	0.61039
		1180.48	0.34658	0.66279	0.84811	0.73106	0.61602
		1179.05	0.34929	0.66334	0.85161	0.73401	0.61943
		1177.62	0.35021	0.66254	0.85442	0.73614	0.62134
		1176.19	0.35065	0.6616	0.85699	0.73826	0.62294
		1174.76	0.35217	0.66181	0.85987	0.74116	0.62552
		1173.33	0.35613	0.66426	0.86349	0.74539	0.63011
		1171.9	0.36323	0.66942	0.86807	0.75121	0.63708
		1170.47	0.37332	0.67702	0.87358	0.75846	0.64608
		1169.04	0.3856	0.68619	0.87979	0.76659	0.65627
		1167.61	0.39896	0.69584	0.88632	0.77492	0.66663
		1166.18	0.41245	0.70512	0.8928	0.78285	0.67634
		1164.75	0.42551	0.71358	0.89896	0.79006	0.68496
		1163.33	0.43796	0.72119	0.90471	0.7965	0.69249
		1161.9	0.44981	0.72807	0.91009	0.80225	0.69917
		1160.47	0.4611	0.7344	0.91518	0.80746	0.70527
		1159.04	0.47185	0.74028	0.92006	0.81224	0.71105
		1157.61	0.4821	0.74584	0.92474	0.81672	0.71672
		1156.18	0.4919	0.75115	0.92923	0.821	0.72243
		1154.75	0.50128	0.75625	0.93354	0.82514	0.72817
		1153.32	0.51023	0.76108	0.93763	0.82908	0.73378
		1151.89	0.51865	0.76554	0.94142	0.83267	0.73903
		1150.46	0.52641	0.76954	0.94482	0.83582	0.74368
		1149.03	0.53343	0.77296	0.94779	0.83849	0.74757
		1147.6	0.53972	0.77573	0.95032	0.84072	0.75067
		1146.18	0.54531	0.77781	0.95243	0.84254	0.75313
		1144.75	0.55011	0.77928	0.95418	0.84394	0.75512
		1143.32	0.55395	0.78026	0.95569	0.84494	0.75676
		1141.89	0.55659	0.7809	0.95704	0.84552	0.75805
		1140.46	0.55784	0.78122	0.95824	0.84562	0.75893
		1139.03	0.55754	0.78118	0.95919	0.84514	0.75932
		1137.6	0.55564	0.78065	0.95977	0.84398	0.75905
		1136.17	0.55226	0.7796	0.95996	0.84215	0.75797
		1134.74	0.54787	0.7781	0.95987	0.83981	0.75606
[truncated: 515 more rows]

## Sheet: Fig 3b
			145 oC	120 oC	80 oC	60 oC	50 oC	35 oC				The lines were moved vertically
		2θ (°)	Intensity (a.u.)	Intensity (a.u.)	Intensity (a.u.)	Intensity (a.u.)	Intensity (a.u.)	Intensity (a.u.)
		3.02	-998.713	-117.572	-47.4356	636.5	1730.55	2763
		3.04	-994.432	-155.252	-45.0542	636.5	1729.05	2759
		3.06	-991.209	-190.499	-43.3563	635	1737.05	2782
		3.08	-989.045	-223.312	-42.342	643	1743.05	2755
		3.1	-987.939	-253.692	-42.0111	649	1731.55	2737
		3.12	-987.892	-281.639	-42.3638	637.5	1708.55	2724
		3.14	-988.904	-307.153	-43.4001	614.5	1697.55	2750
		3.16	-990.974	-330.233	-45.1198	603.5	1714.55	2766
		3.18	-994.104	-350.88	-47.5231	620.5	1726.55	2740
		3.2	-998.291	-369.093	-50.6099	632.5	1724.55	2732
		3.22	-1003.06	-371.309	-55.2323	630.5	1720.55	2731
		3.24	-1010.06	-381.548	-63.8495	626.5	1721.05	2711
		3.26	-1017.77	-389.203	-71.9415	627	1724.05	2745
		3.28	-1026.54	-397.346	-70.4094	630	1731.05	2766
		3.3	-1036.89	-406.104	-74.0773	637	1728.05	2738
		3.32	-1046.97	-416.212	-90.8257	634	1722.55	2754
		3.34	-1058.58	-424.076	-96.4157	628.5	1707.05	2760
		3.36	-1070.58	-430.265	-102.583	613	1730.05	2765
		3.38	-1084.13	-440.019	-105.384	636	1744.55	2792
		3.4	-1097.9	-447.373	-103.804	650.5	1714.55	2792
		3.42	-1110.53	-455.993	-103.795	620.5	1711.05	2786
		3.44	-1120.21	-461.747	-110.525	617	1719.05	2755
		3.46	-1131.04	-469.851	-114.232	625	1735.05	2745
		3.48	-1139.72	-475.631	-116.2	641	1744.55	2790
		3.5	-1147.37	-479.891	-113.546	650.5	1741.55	2812
		3.52	-1153.13	-482.397	-109.032	647.5	1736.55	2803
		3.54	-1155.89	-486.772	-109.474	642.5	1754.05	2792
		3.56	-1157.08	-485.908	-104.009	660	1759.05	2804
		3.58	-1156.38	-486.003	-99.591	665	1744.05	2841
		3.6	-1153.75	-487.152	-97.7277	650	1760.55	2853
		3.62	-1151.05	-489.051	-91.7933	666.5	1773.05	2829
		3.64	-1149.11	-491.6	-90.8627	679	1765.05	2833
		3.66	-1146.12	-489.684	-90.1871	671	1759.55	2852
		3.68	-1143.01	-490.095	-82.7315	665.5	1758.05	2869
		3.7	-1140.43	-491.335	-79.9768	664	1766.05	2867
		3.72	-1137.8	-491.741	-76.4441	672	1791.05	2886
		3.74	-1138.11	-491.08	-74.6483	697	1804.05	2899
		3.76	-1139.44	-490.982	-71.4795	710	1822.55	2898
		3.78	-1142.07	-495.634	-68.5983	728.5	1845.55	2920
		3.8	-1144.21	-498.968	-58.3314	751.5	1834.05	2892
		3.82	-1144.75	-499.955	-50.9804	740	1828.05	2898
		3.84	-1145.91	-502.061	-47.1447	734	1835.55	2939
		3.86	-1149.49	-502.702	-46.6653	741.5	1850.55	2972
		3.88	-1150.85	-503.264	-32.203	756.5	1867.05	2994
		3.9	-1151.46	-501.895	-22.1518	773	1874.05	3004
		3.92	-1148.57	-497.778	-10.1522	780	1901.55	3016
		3.94	-1144.28	-497.74	3.69324	807.5	1920.55	3034
		3.96	-1138.77	-498.142	15.8606	826.5	1946.05	3090
		3.98	-1135.47	-500.376	12.3322	852	1972.55	3102
		4	-1131.85	-500.918	17.6477	878.5	1959.55	3085
		4.02	-1131.44	-503.958	19.7203	865.5	1970.05	3135
		4.04	-1132.66	-505.314	25.6612	876	1993.05	3148
		4.06	-1134.83	-505.874	31.6261	899	2045.05	3152
		4.08	-1137.36	-511.353	42.3747	951	2066.05	3180
		4.1	-1142.19	-513.088	44.2904	972	2079.55	3240
		4.12	-1146.94	-515.96	45.7201	985.5	2102.05	3306
		4.14	-1152.3	-518.397	50.1158	1008	2123.05	3316
		4.16	-1156.94	-519.863	57.7327	1029	2153.55	3355
		4.18	-1160.81	-520.5	68.9346	1059.5	2193.05	3369
		4.2	-1162.97	-521.822	83.9482	1099	2222.55	3423
		4.22	-1161.45	-524.944	95.5904	1128.5	2237.55	3491
		4.24	-1161	-525.144	103.549	1143.5	2276.55	3515
		4.26	-1159.74	-524.379	115.861	1182.5	2356.55	3584
		4.28	-1154.36	-526.184	145.21	1262.5	2398.55	3641
		4.3	-1147.52	-522.621	157.903	1304.5	2420.55	3650
		4.32	-1138.37	-522.824	171.554	1326.5	2457.55	3705
		4.34	-1130	-525.572	192.225	1363.5	2497.55	3749
		4.36	-1123.83	-527.607	199.912	1403.5	2538.05	3839
		4.38	-1120.94	-528.864	199.032	1444	2566.05	3904
		4.4	-1118.83	-527.083	211.24	1472	2618.55	3922
		4.42	-1120.92	-529.23	224.707	1524.5	2683.05	4036
		4.44	-1124.61	-527.932	248.913	1589	2725.55	4117
		4.46	-1129.97	-528.754	264.761	1631.5	2788.55	4125
		4.48	-1136.52	-527.42	274.453	1694.5	2853.55	4205
		4.5	-1144.15	-524.231	276.514	1759.5	2897.05	4262
		4.52	-1149.57	-522.355	287.623	1803	2951.55	4298
		4.54	-1156.31	-518.755	302.817	1857.5	3003.55	4352
		4.56	-1162.74	-517.008	305.722	1909.5	3068.05	4449
		4.58	-1168.55	-514.603	308.222	1974	3133.05	4486
		4.6	-1172.28	-514.488	306.311	2039	3180.55	4512
		4.62	-1174.44	-514.937	297.953	2086.5	3209.05	4569
		4.64	-1179.59	-514.444	290.425	2115	3283.05	4576
		4.66	-1182.45	-516.495	280.446	2189	3326.55	4676
		4.68	-1183.31	-517.811	275.17	2232.5	3364.05	4813
		4.7	-1184.83	-519.189	266.692	2270	3426.05	4791
		4.72	-1184.59	-518.769	256.983	2332	3489.55	4730
		4.74	-1184.03	-519.064	248.884	2395.5	3568.05	4806
		4.76	-1184.76	-517.816	224.484	2474	3599.05	4801
		4.78	-1183.96	-517.12	207.444	2505	3625.05	4754
		4.8	-1182.28	-513.956	208.383	2531	3661.55	4781
		4.82	-1181.86	-511.936	202.885	2567.5	3727.05	4782
		4.84	-1179.48	-505.815	190.486	2633	3787.05	4762
		4.86	-1177.56	-502.965	170.266	2693	3796.55	4738
		4.88	-1176.37	-498.751	153.213	2702.5	3784.05	4744
		4.9	-1174.13	-498.467	132.98	2690	3788.05	4753
		4.92	-1171.78	-495.904	125.193	2694	3823.05	4715
		4.94	-1171.71	-494.683	106.535	2729	3821.55	4691
		4.96	-1171.58	-496.547	89.4359	2727.5	3786.55	4628
		4.98	-1172.15	-495.314	64.857	2692.5	3804.55	4562
		5	-1173.85	-496.923	32.7768	2710.5	3791.05	4492
		5.02	-1176.82	-500.976	3.08738	2697	3781.55	4413
		5.04	-1182.13	-503.355	-2.40025	2687.5	3783.05	4392
		5.06	-1187.25	-506.571	-17.7691	2689	3737.05	4359
		5.08	-1192.86	-509.088	-16.3438	2643	3702.05	4336
		5.1	-1199.04	-514.629	-21.7094	2608	3676.55	4245
		5.12	-1203.91	-512.968	-25.4644	2582.5	3651.05	4148
		5.14	-1209.15	-515.21	-27.3016	2557	3613.55	4115
		5.16	-1215.37	-515.554	-28.5482	2519.5	3558.05	4067
		5.18	-1219.34	-521.417	-19.3949	2464	3470.05	3981
		5.2	-1223.31	-525.127	-24.4859	2376	3431.05	3875
		5.22	-1227.67	-527.615	-42.7119	2337	3398.55	3833
		5.24	-1230.62	-528.434	-50.1631	2304.5	3352.05	3783
		5.26	-1236.26	-532.325	-50.8344	2258	3306.55	3721
		5.28	-1242.43	-536.071	-48.2017	2212.5	3280.55	3712
		5.3	-1247.26	-540.72	-56.5552	2186.5	3234.55	3706
		5.32	-1253.09	-544.242	-55.7074	2140.5	3152.55	3656
		5.34	-1259.32	-547.646	-66.7023	2058.5	3115.55	3591
		5.36	-1265.38	-553.886	-67.7854	2021.5	3077.05	3478
		5.38	-1271.74	-557.485	-77.6166	1983	3011.05	3418
		5.4	-1278.31	-561.876	-81.522	1917	2958.55	3414
		5.42	-1284.09	-568.222	-88.3761	1864.5	2921.05	3386
		5.44	-1290.43	-569.957	-78.6888	1827	2861.05	3346
		5.46	-1296.85	-575.124	-88.5417	1767	2776.05	3247
		5.48	-1302.18	-576.683	-90.7058	1682	2743.05	3201
		5.5	-1307.75	-580.895	-102.091	1649	2716.55	3200
		5.52	-1312.31	-581.561	-106.341	1622.5	2657.05	3177
		5.54	-1316.42	-585.263	-104.176	1563	2623.55	3135
		5.56	-1319.34	-591.218	-100.781	1529.5	2576.05	3086
		5.58	-1319.01	-598.575	-109.485	1482	2512.05	3056
		5.6	-1317.92	-601.279	-121.55	1418	2493.05	3032
		5.62	-1314.24	-605.112	-123.213	1399	2455.05	3003
		5.64	-1310.11	-604.226	-119.066	1361	2392.55	2972
		5.66	-1306.51	-609.893	-119.12	1298.5	2359.05	2925
		5.68	-1300.9	-613.351	-127.971	1265	2344.05	2916
		5.7	-1294.72	-616.706	-133.336	1250	2302.05	2925
		5.72	-1290.31	-620.008	-126.975	1208	2244.05	2906
		5.74	-1286.94	-624.347	-126.946	1150	2207.55	2875
		5.76	-1284.69	-627.723	-123.612	1113.5	2187.55	2835
		5.78	-1283.31	-629.331	-120.953	1093.5	2152.55	2799
		5.8	-1283.94	-633.52	-117.758	1058.5	2107.55	2767
		5.82	-1286.49	-635.794	-118.266	1013.5	2078.55	2750
		5.84	-1292.16	-635.624	-106.175	984.5	2062.05	2722
		5.86	-1300.03	-637.954	-110.412	968	2056.05	2733
		5.88	-1310.14	-639.707	-111.545	962	2031.55	2742
		5.9	-1321.89	-643.362	-113.844	937.5	1987.55	2699
		5.92	-1334.1	-647.764	-109.66	893.5	1950.55	2673
		5.94	-1346.37	-650.905	-102.62	856.5	1948.05	2651
		5.96	-1357.44	-654.356	-106.157	854	1952.05	2635
		5.98	-1367.63	-653.935	-118.702	858	1912.55	2638
		6	-1376.74	-657.788	-116.586	818.5	1893.55	2625
		6.02	-1384.02	-658.472	-121.086	799.5	1875.05	2602
		6.04	-1391.26	-657.724	-122.174	781	1842.55	2593
		6.06	-1395.99	-665.744	-131.442	748.5	1834.55	2584
		6.08	-1399.03	-666.082	-138.013	740.5	1824.55	2594
		6.1	-1400.12	-670.691	-143.987	730.5	1818.55	2616
		6.12	-1400.2	-673.186	-144.896	724.5	1803.55	2603
		6.14	-1398.38	-676.082	-147.208	709.5	1796.55	2573
		6.16	-1394.47	-675.655	-150.091	702.5	1777.55	2575
		6.18	-1389.67	-677.331	-149.782	683.5	1737.55	2564
		6.2	-1386.01	-676.831	-145.719	643.5	1715.55	2543
		6.22	-1381.87	-677.522	-140.537	621.5	1695.05	2527
		6.24	-1378.5	-679.428	-137.922	601	1682.55	2517
		6.26	-1375.83	-679.902	-136.087	588.5	1682.05	2521
		6.28	-1373.78	-682.604	-133.809	588	1673.55	2506
		6.3	-1371.53	-683.514	-129.488	579.5	1657.55	2483
		6.32	-1371.38	-682.066	-120.931	563.5	1629.05	2477
		6.34	-1372.1	-681.079	-121.829	535	1624.05	2474
		6.36	-1374.28	-679.405	-125.297	530	1628.55	2465
		6.38	-1378.17	-677.659	-131.135	534.5	1607.05	2476
		6.4	-1381.86	-680.338	-123.939	513	1603.05	2469
		6.42	-1386.09	-678.569	-131.024	509	1607.05	2453
		6.44	-1390.29	-679.566	-139.663	513	1606.55	2457
		6.46	-1393.45	-682.317	-149.943	512.5	1607.05	2441
		6.48	-1396.85	-681.779	-158.78	513	1590.55	2443
		6.5	-1398.27	-683.992	-168.435	496.5	1575.05	2458
		6.52	-1398.36	-685.628	-168.409	481	1569.55	2449
		6.54	-1398.59	-689.552	-167.173	475.5	1568.05	2427
		6.56	-1398.58	-691.395	-168.067	474	1563.05	2417
		6.58	-1399.55	-694.827	-169.692	469	1547.55	2417
		6.6	-1400.72	-696.166	-167.269	453.5	1535.55	2413
		6.62	-1399.62	-700.233	-164.253	441.5	1542.55	2415
		6.64	-1398.74	-700.607	-162.734	448.5	1534.05	2420
		6.66	-1396.84	-701.385	-154.899	440	1512.05	2411
		6.68	-1394.25	-704.398	-154.82	418	1507.55	2414
		6.7	-1393.08	-705.877	-137.73	413.5	1509.05	2428
		6.72	-1394.29	-706.155	-127.986	415	1510.05	2412
		6.74	-1395.56	-708.477	-132.253	416	1509.05	2421
		6.76	-1396.91	-710.087	-137.379	415	1516.55	2425
		6.78	-1397.71	-708.768	-143.972	422.5	1508.05	2400
		6.8	-1397.4	-709.819	-140.439	414	1484.05	2415
		6.82	-1396.59	-706.736	-146.245	390	1479.55	2431
		6.84	-1396.79	-706.112	-147.228	385.5	1489.55	2412
		6.86	-1396.66	-706.878	-153.253	395.5	1500.55	2385
		6.88	-1396.97	-708.446	-157.85	406.5	1492.05	2393
		6.9	-1396.03	-709.297	-159.19	398	1473.55	2406
		6.92	-1395.36	-712.391	-166.541	379.5	1470.05	2405
		6.94	-1398.41	-714.102	-160.38	376	1476.05	2409
		6.96	-1401.95	-714.437	-155.354	382	1470.55	2397
		6.98	-1405.71	-716.716	-154.993	376.5	1457.05	2388
		7	-1408.67	-716.511	-155.23	363	1458.05	2396
		7.02	-1410.85	-716.978	-152.519	364	1443.05	2392
		7.04	-1413.65	-717.53	-153.471	349	1447.05	2384
		7.06	-1415.46	-720.935	-140.755	353	1470.55	2373
		7.08	-1418.3	-722.774	-133.925	376.5	1463.55	2377
		7.1	-1422.19	-723.639	-125.676	369.5	1452.05	2394
		7.12	-1425.27	-723.48	-126.87	358	1443.55	2388
		7.14	-1427.3	-724.129	-134.378	349.5	1446.05	2387
		7.16	-1427.26	-724.485	-132.421	352	1456.55	2380
		7.18	-1426.05	-721.337	-134.605	362.5	1457.05	2380
		7.2	-1423.64	-719.771	-136.59	363	1454.05	2400
		7.22	-1420.06	-718.2	-135.143	360	1454.55	2403
		7.24	-1417.44	-717.773	-135.967	360.5	1447.55	2400
		7.26	-1412.88	-719.349	-133.685	353.5	1443.05	2404
		7.28	-1407.92	-720.393	-132.536	349	1438.55	2416
		7.3	-1402.42	-718.862	-136.995	344.5	1444.05	2411
		7.32	-1398.36	-719.217	-136.021	350	1450.55	2399
		7.34	-1396.29	-718.55	-105.955	356.5	1444.55	2385
		7.36	-1393.44	-719.729	-93.5586	350.5	1441.55	2385
		7.38	-1391.17	-719.778	-84.7365	347.5	1452.05	2389
		7.4	-1389.6	-721.61	-74.0402	358	1453.05	2383
		7.42	-1389	-720.614	-63.8582	359	1443.55	2397
		7.44	-1388.74	-721.571	-55.204	349.5	1447.05	2401
		7.46	-1389.08	-723.117	-50.1457	353	1440.55	2414
		7.48	-1390.7	-722.663	-44.6014	346.5	1439.55	2425
		7.5	-1392.88	-723.589	-44.937	345.5	1443.05	2423
		7.52	-1395.58	-724.433	-51.2354	349	1436.05	2426
		7.54	-1398.86	-726.991	-56.0779	342	1443.55	2425
		7.56	-1400.64	-728.204	-54.8706	349.5	1456.55	2439
		7.58	-1402.48	-730.632	-57.9696	362.5	1460.05	2447
		7.6	-1404.01	-731.854	-69.2282	366	1459.55	2437
		7.62	-1405.15	-734.211	-69.287	365.5	1454.55	2425
		7.64	-1406.28	-734.736	-70.963	360.5	1445.05	2409
		7.66	-1405.9	-739.019	-70.0869	351	1440.55	2409
		7.68	-1405.12	-740.329	-61.1645	346.5	1439.05	2433
		7.7	-1404.4	-741.591	-51.4272	345	1440.55	2462
		7.72	-1403.88	-742.383	-46.2948	346.5	1445.55	2466
		7.74	-1403.36	-744.483	-26.1008	351.5	1441.55	2433
		7.76	-1402.76	-746.354	-15.3674	347.5	1452.55	2421
		7.78	-1402.75	-747.468	-12.2096	358.5	1462.05	2444
		7.8	-1403.02	-747.53	-3.09329	368	1458.55	2466
		7.82	-1404.37	-746.017	6.81845	364.5	1456.55	2478
		7.84	-1406.38	-747.216	18.8943	362.5	1457.55	2478
		7.86	-1409.03	-746.698	27.8253	363.5	1460.05	2486
		7.88	-1412.16	-746.482	43.7063	366	1459.55	2494
		7.9	-1415.51	-745.699	52.9621	365.5	1465.05	2471
		7.92	-1417.52	-744.791	63.8654	371	1452.05	2467
		7.94	-1418.04	-744.057	76.8326	358	1435.05	2463
		7.96	-1416.3	-741.736	82.7147	341	1452.05	2472
		7.98	-1414.72	-741.121	76.7389	358	1463.05	2487
		8	-1412.25	-740.096	72.5044	369	1458.05	2465
		8.02	-1409.07	-741.215	76.8348	364	1462.55	2466
		8.04	-1405.29	-740.527	71.8985	368.5	1474.55	2494
		8.06	-1401.42	-742.809	69.5557	380.5	1476.05	2500
		8.08	-1398.24	-743.389	75.7604	382	1464.05	2496
		8.1	-1395.9	-743.514	66.1014	370	1473.55	2497
		8.12	-1394.9	-744.989	48.0476	379.5	1474.55	2496
		8.14	-1395.1	-745.473	43.3358	380.5	1461.55	2493
		8.16	-1397.26	-744.813	32.1448	367.5	1455.55	2499
		8.18	-1401.24	-744.986	17.4167	361.5	1458.55	2511
		8.2	-1406.68	-743.492	13.2454	364.5	1479.05	2523
		8.22	-1413.07	-745.548	3.54941	385	1479.05	2541
		8.24	-1419.71	-745.221	-6.81128	385	1474.05	2535
		8.26	-1425.74	-745.565	-15.8905	380	1482.05	2523
		8.28	-1431.82	-746.519	-27.8421	388	1486.05	2495
		8.3	-1436.37	-745.544	-34.0162	392	1492.05	2470
		8.32	-1438.65	-743.696	-42.1017	398	1490.05	2478
		8.34	-1439.44	-742.821	-61.3454	396	1497.05	2498
		8.36	-1438.2	-742.74	-70.4247	403	1504.05	2508
		8.38	-1436.78	-744.116	-75.6508	410	1501.05	2532
		8.4	-1434.14	-746.162	-73.3668	407	1487.05	2538
		8.42	-1431.33	-747.426	-85.3184	393	1474.05	2520
		8.44	-1428.61	-747.872	-93.5673	380	1479.55	2532
		8.46	-1427.66	-749.518	-90.6077	385.5	1475.55	2495
		8.48	-1428.3	-749.354	-83.2393	381.5	1459.05	2476
		8.5	-1429.59	-750.055	-77.9347	365	1457.05	2483
		8.52	-1432.69	-748.983	-77.2788	363	1468.55	2462
		8.54	-1435.44	-744.533	-72.0853	374.5	1476.05	2464
		8.56	-1439.09	-745.294	-66.6042	382	1467.05	2485
		8.58	-1441.68	-746.063	-64.8978	373	1455.05	2489
		8.6	-1443.75	-745.6	-72.9854	361	1465.05	2486
		8.62	-1445.45	-746	-81.7987	371	1480.55	2469
		8.64	-1446.02	-746.719	-82.8012	386.5	1470.55	2452
		8.66	-1446.19	-746.518	-92.2008	376.5	1462.55	2458
		8.68	-1446.18	-747.886	-101.524	368.5	1468.55	2451
		8.7	-1444.77	-745.519	-108.947	374.5	1465.55	2443
		8.72	-1442.16	-743.412	-109.248	371.5	1454.55	2453
		8.74	-1438.62	-746.133	-111.442	360.5	1449.05	2461
		8.76	-1434.77	-746.437	-109.376	355	1452.05	2451
		8.78	-1431.34	-746.962	-111.231	358	1447.05	2417
		8.8	-1428.93	-748.756	-118.617	353	1434.55	2410
		8.82	-1426.6	-747.625	-125.558	340.5	1430.55	2437
		8.84	-1425.47	-749.866	-128.489	336.5	1445.55	2432
		8.86	-1426.34	-750.201	-127.888	351.5	1449.55	2433
		8.88	-1426.78	-750.454	-131.427	355.5	1446.05	2418
		8.9	-1426.07	-750.48	-134.587	352	1446.05	2416
		8.92	-1425.93	-750.397	-129.88	352	1426.05	2448
		8.94	-1423.69	-749.394	-129.405	332	1407.55	2433
		8.96	-1421.65	-752.967	-136.366	313.5	1409.55	2423
		8.98	-1418.34	-753.569	-133.644	315.5	1416.55	2418
		9	-1416.66	-755.662	-135.165	322.5	1410.05	2408
		9.02	-1414.72	-756.817	-140.783	316	1408.55	2399
		9.04	-1412.26	-758.877	-139.162	314.5	1413.55	2408
		9.06	-1411.16	-759.773	-140.127	319.5	1418.05	2423
		9.08	-1409.48	-761.694	-139.46	324	1420.05	2405
		9.1	-1406.73	-759.516	-139.733	326	1413.55	2408
		9.12	-1403.51	-761.294	-133.186	319.5	1404.55	2427
		9.14	-1400.57	-760.949	-133.84	310.5	1379.05	2417
		9.16	-1398.24	-759.677	-139.508	285	1371.05	2419
		9.18	-1396.19	-760.216	-138.105	277	1375.05	2420
		9.2	-1395.77	-761.282	-139.334	281	1380.05	2403
		9.22	-1394.34	-758.657	-137.837	286	1389.05	2417
		9.24	-1393.66	-760.07	-144.837	295	1407.05	2428
		9.26	-1393.53	-757.685	-144.645	313	1415.05	2427
		9.28	-1392.88	-755.867	-150.869	321	1393.55	2420
		9.3	-1392.39	-753.116	-148.629	299.5	1372.05	2392
		9.32	-1394.15	-752.749	-147.38	278	1376.05	2396
		9.34	-1396.35	-750.65	-147.049	282	1384.55	2414
		9.36	-1400.99	-750.154	-142.618	290.5	1385.05	2421
		9.38	-1406.39	-751.022	-134.055	291	1380.05	2420
		9.4	-1413.95	-751.828	-135.346	286	1367.05	2413
		9.42	-1420.74	-751.397	-135.112	273	1370.05	2405
		9.44	-1427.58	-752.065	-127.609	276	1383.05	2394
		9.46	-1433.53	-753.108	-125.445	289	1371.55	2383
		9.48	-1437.75	-752.691	-130.242	277.5	1356.05	2380
		9.5	-1440.91	-751.317	-135.801	262	1362.55	2384
		9.52	-1443.82	-751.062	-137.357	268.5	1367.05	2380
		9.54	-1446.24	-750.242	-140.589	273	1365.05	2378
		9.56	-1448.26	-749.163	-141.581	271	1368.55	2387
		9.58	-1448.31	-749.513	-135.834	274.5	1370.05	2384
		9.6	-1447.49	-749.639	-134.345	276	1359.55	2393
		9.62	-1444.69	-749.122	-137.279	265.5	1363.05	2403
		9.64	-1442.15	-746.802	-139.776	269	1376.05	2387
		9.66	-1439.96	-744.696	-138.878	282	1381.55	2390
		9.68	-1436.83	-746.216	-146.877	287.5	1359.55	2410
		9.7	-1433.3	-744.468	-151.562	265.5	1336.55	2405
		9.72	-1431.08	-744.695	-152.706	242.5	1344.55	2412
		9.74	-1429.59	-743.808	-151.979	250.5	1358.55	2402
		9.76	-1427.55	-745.604	-147.945	264.5	1364.05	2384
		9.78	-1424.97	-748.519	-146.083	270	1363.05	2380
		9.8	-1422.87	-751.111	-143.529	269	1355.55	2396
		9.82	-1420.1	-754.257	-143.483	261.5	1350.05	2409
		9.84	-1417.6	-755.963	-143.917	256	1364.05	2376
		9.86	-1416.23	-758.331	-147.502	270	1376.55	2368
		9.88	-1416.46	-760.187	-154.263	282.5	1367.55	2380
		9.9	-1418.84	-761.924	-159.131	273.5	1364.55	2375
		9.92	-1422.86	-762.852	-150.327	270.5	1353.05	2365
		9.94	-1427.61	-765.599	-151.623	259	1359.05	2375
		9.96	-1432.99	-763.795	-149.814	265	1369.05	2379
		9.98	-1438.06	-765.124	-145.249	275	1352.55	2390
		10	-1444.19	-764.206	-144.926	258.5	1340.05	2391
		10.02	-1451.4	-761.234	-146.317	246	1337.55	2379
		10.04	-1458.55	-756.133	-145.826	243.5	1350.55	2390
		10.06	-1464.45	-755.334	-147.642	256.5	1352.55	2391
		10.08	-1468.72	-754.691	-161.088	258.5	1339.05	2366
		10.1	-1472.09	-750.607	-166.752	245	1331.55	2351
		10.12	-1475.99	-749.404	-161.391	237.5	1337.55	2364
		10.14	-1479.05	-748.32	-166.447	243.5	1341.05	2379
		10.16	-1479.55	-749.174	-156.089	247	1344.05	2372
		10.18	-1480.03	-749.428	-151.203	250	1333.05	2370
		10.2	-1479.34	-750.773	-153.262	239	1334.05	2383
		10.22	-1477.44	-748.16	-150.194	240	1354.55	2394
		10.24	-1475.53	-747.373	-148.378	260.5	1354.05	2408
		10.26	-1474.91	-749.576	-146.861	260	1344.55	2397
		10.28	-1474.8	-750.629	-143.048	250.5	1342.55	2368
		10.3	-1476.17	-750.138	-138.473	248.5	1346.55	2370
		10.32	-1476.58	-751.117	-135.333	252.5	1334.05	2374
		10.34	-1475.62	-752.207	-145.138	240	1334.55	2365
		10.36	-1474.16	-750.81	-152.929	240.5	1345.05	2362
		10.38	-1472.42	-750.568	-160.711	251	1338.55	2369
		10.4	-1468.66	-748.263	-167.463	244.5	1341.55	2395
		10.42	-1463.91	-746.797	-168.936	247.5	1343.05	2373
		10.44	-1456.27	-747.443	-174.149	249	1334.55	2342
		10.46	-1448.3	-749.826	-174.918	240.5	1335.55	2348
		10.48	-1440.18	-751.135	-182.832	241.5	1337.55	2376
		10.5	-1432.2	-752.416	-178.992	243.5	1323.55	2404
		10.52	-1426.11	-750.552	-172.682	229.5	1319.55	2388
		10.54	-1420.25	-751.133	-171.591	225.5	1336.05	2361
		10.56	-1414.3	-752.346	-162.08	242	1342.05	2376
		10.58	-1409.95	-752.252	-159.6	248	1335.55	2370
		10.6	-1405.34	-751.509	-150.682	241.5	1343.05	2370
		10.62	-1402.55	-749.638	-143.592	249	1346.55	2376
		10.64	-1402.18	-749.515	-137.087	252.5	1328.05	2362
		10.66	-1404.85	-749.725	-132.19	234	1327.55	2356
		10.68	-1409.27	-745.898	-125.95	233.5	1329.05	2359
		10.7	-1414.27	-745.362	-130.187	235	1332.55	2373
		10.72	-1419.44	-746.135	-133.395	238.5	1334.05	2379
		10.74	-1424.55	-745.35	-140.478	240	1336.55	2380
		10.76	-1431.26	-743.88	-140.073	242.5	1331.05	2366
		10.78	-1437.5	-744.44	-142.365	237	1323.05	2364
		10.8	-1441.15	-744.64	-137.065	229	1332.05	2372
		10.82	-1444.08	-747.378	-138.329	238	1320.05	2380
		10.84	-1445.97	-748.922	-136.01	226	1315.55	2388
		10.86	-1448.07	-750.328	-137.359	221.5	1316.55	2362
		10.88	-1449.49	-751.629	-143.854	222.5	1310.55	2356
		10.9	-1451.29	-750.748	-149.071	216.5	1311.05	2373
		10.92	-1453.35	-750.583	-150.634	217	1314.05	2374
		10.94	-1454.46	-751.266	-158.048	220	1323.05	2375
		10.96	-1454.82	-750.527	-161.664	229	1323.55	2374
		10.98	-1455.04	-748.137	-157.205	229.5	1329.05	2377
		11	-1453.66	-749.572	-152.478	235	1326.05	2374
		11.02	-1452.87	-748.882	-149.455	232	1321.05	2394
		11.04	-1451.97	-748.699	-154.657	227	1319.05	2397
		11.06	-1450.9	-746.847	-148.343	225	1314.05	2378
		11.08	-1448.02	-745.799	-142.128	220	1322.05	2363
		11.1	-1444.25	-746.462	-139.059	228	1325.05	2357
		11.12	-1441.53	-745.941	-137.579	231	1319.55	2353
		11.14	-1438.51	-745.041	-137.022	225.5	1322.05	2337
		11.16	-1436.93	-742.878	-128.263	228	1327.55	2339
		11.18	-1434.04	-743.722	-127.539	233.5	1331.05	2344
		11.2	-1430.2	-745.405	-118.623	237	1329.05	2365
		11.22	-1427.46	-743.604	-117.453	235	1328.05	2372
		11.24	-1426.55	-743.839	-109.012	234	1333.55	2386
		11.26	-1426.74	-743.876	-113.406	239.5	1335.05	2403
		11.28	-1429.51	-742.946	-115.59	241	1333.05	2379
		11.3	-1434.69	-742.249	-111.386	239	1321.55	2376
		11.32	-1440.81	-742.759	-112.972	227.5	1332.05	2377
		11.34	-1448.44	-741.359	-115.424	238	1333.55	2382
		11.36	-1457.36	-742.419	-106.38	239.5	1327.05	2392
		11.38	-1465.97	-744.453	-104.741	233	1331.55	2389
		11.4	-1473.82	-749.129	-105.787	237.5	1325.05	2358
		11.42	-1482.24	-750.571	-101.452	231	1322.55	2350
		11.44	-1489.04	-752.585	-106.144	228.5	1329.05	2370
		11.46	-1493.66	-751.535	-101.247	235	1336.05	2389
		11.48	-1495.62	-752.723	-103.263	242	1323.55	2402
		11.5	-1496.76	-753.954	-103.671	229.5	1307.05	2406
		11.52	-1496.67	-756.179	-109.766	213	1318.55	2411
		11.54	-1495.03	-755.362	-111.224	224.5	1330.05	2407
		11.56	-1492.09	-753.652	-114.114	236	1331.05	2401
		11.58	-1486.9	-752.766	-118.12	237	1319.55	2387
		11.6	-1480.99	-751.971	-114.65	225.5	1314.55	2386
		11.62	-1475.75	-749.708	-120.319	220.5	1316.05	2360
		11.64	-1470.66	-750.883	-119.297	222	1319.05	2358
		11.66	-1465.25	-748.215	-128.152	225	1329.05	2385
		11.68	-1461.4	-747.115	-127.369	235	1318.55	2384
		11.7	-1457.65	-746.215	-123.335	224.5	1311.55	2382
		11.72	-1454.17	-743.903	-131.913	217.5	1317.05	2378
		11.74	-1451.53	-742.37	-134.06	223	1327.55	2418
		11.76	-1449.17	-742.524	-127.299	233.5	1336.05	2416
		11.78	-1445.56	-743.495	-122.755	242	1330.05	2379
		11.8	-1442.57	-744.983	-115.328	236	1325.55	2381
		11.82	-1440.12	-744.168	-112.957	231.5	1325.55	2381
		11.84	-1436.08	-742.829	-109.145	231.5	1328.05	2376
		11.86	-1432.33	-742.403	-111.902	234	1336.55	2380
		11.88	-1428.96	-742.727	-103.874	242.5	1347.55	2388
		11.9	-1426.78	-742.286	-92.9854	253.5	1334.05	2382
		11.92	-1424.95	-742.704	-91.425	240	1316.55	2381
		11.94	-1423.92	-740.762	-91.3661	222.5	1328.05	2378
		11.96	-1423.53	-739.303	-96.2523	234	1341.05	2371
		11.98	-1423.91	-738.985	-90.8409	247	1330.55	2403
		12	-1425.8	-738.044	-88.2475	236.5	1320.05	2416
		12.02	-1428.62	-737.396	-87.8617	226	1323.05	2390
		12.04	-1431.22	-737.123	-84.0391	229	1327.55	2371
		12.06	-1434.39	-736.029	-91.5078	233.5	1330.55	2377
		12.08	-1438.36	-736.414	-91.1024	236.5	1331.05	2385
		12.1	-1441.42	-736.234	-87.1208	237	1324.55	2391
		12.12	-1444.28	-736.424	-88.9667	230.5	1316.05	2403
		12.14	-1445.94	-738.412	-85.1964	222	1317.55	2410
		12.16	-1446.55	-738.893	-77.7517	223.5	1323.05	2384
		12.18	-1446.39	-738.458	-80.271	229	1326.05	2379
		12.2	-1445.32	-737.424	-86.8984	232	1318.55	2395
		12.22	-1442.93	-735.327	-91.4882	224.5	1322.55	2416
		12.24	-1439.07	-733.315	-100.55	228.5	1323.05	2413
		12.26	-1435.78	-732.942	-105.092	229	1323.05	2395
		12.28	-1431.07	-731.485	-99.6107	229	1326.55	2399
		12.3	-1426.28	-730.788	-98.1636	232.5	1320.55	2423
		12.32	-1420.7	-731.699	-99.0811	226.5	1321.55	2414
		12.34	-1415.4	-729.325	-110.416	227.5	1319.55	2416
		12.36	-1410.74	-728.94	-116.42	225.5	1328.05	2425
		12.38	-1406.46	-730.657	-114.304	234	1340.55	2409
		12.4	-1404.28	-730.771	-112.669	246.5	1336.05	2420
		12.42	-1402.28	-733.696	-102.969	242	1324.55	2426
		12.44	-1401.01	-736.004	-95.7903	230.5	1332.05	2421
		12.46	-1401.44	-738.387	-100.822	238	1347.55	2430
		12.48	-1402.85	-741.568	-96.285	253.5	1344.55	2416
		12.5	-1404.85	-742.78	-83.3962	250.5	1342.55	2414
		12.52	-1407.36	-743.317	-77.2613	248.5	1341.55	2438
		12.54	-1409.87	-744.195	-77.2461	247.5	1327.55	2436
		12.56	-1413.11	-740.909	-78.9416	233.5	1329.05	2411
		12.58	-1416.74	-740.513	-80.2013	235	1335.05	2417
		12.6	-1419.79	-739.325	-79.7436	241	1344.55	2433
		12.62	-1423.52	-738.472	-85.6846	250.5	1339.55	2434
		12.64	-1426.88	-738.048	-96.4942	245.5	1334.05	2412
		12.66	-1430.06	-737.68	-87.8312	240	1349.05	2413
		12.68	-1431.12	-738.627	-91.7301	255	1331.05	2416
		12.7	-1432.65	-738.719	-93.6915	237	1320.05	2405
		12.72	-1432.6	-739.066	-94.572	226	1331.55	2414
		12.74	-1432.68	-737.904	-103.721	237.5	1330.55	2415
		12.76	-1432.33	-740.837	-102.211	236.5	1333.05	2404
		12.78	-1431.81	-743.458	-108.716	239	1341.55	2414
		12.8	-1432	-745.815	-104.44	247.5	1330.55	2415
		12.82	-1430.59	-746.307	-104.625	236.5	1328.05	2421
		12.84	-1429.86	-746.971	-104.776	234	1341.55	2401
		12.86	-1428.95	-748.137	-112.377	247.5	1346.55	2389
		12.88	-1428.27	-747.937	-113.661	252.5	1346.05	2398
		12.9	-1427.35	-745.663	-115.154	252	1344.05	2407
		12.92	-1426.42	-744.824	-114.91	250	1340.05	2402
		12.94	-1425.81	-741.857	-122.832	246	1331.55	2407
		12.96	-1425.49	-739.497	-123.839	237.5	1331.55	2432
		12.98	-1424.6	-739.142	-124.455	237.5	1327.55	2420
		13	-1423.69	-737.895	-129.568	233.5	1325.05	2406
		13.02	-1422.05	-736.88	-134.69	231	1332.55	2430
		13.04	-1418.93	-734.522	-127.424	238.5	1322.05	2429
		13.06	-1415.06	-733.041	-121.271	228	1320.05	2428
		13.08	-1410.13	-731.48	-118.658	226	1332.55	2426
		13.1	-1405.7	-729.466	-111.922	238.5	1326.55	2412
		13.12	-1399.49	-728.751	-109.468	232.5	1320.05	2421
		13.14	-1394.59	-727.854	-101.827	226	1331.05	2425
		13.16	-1389.96	-726.617	-102.15	237	1341.55	2410
		13.18	-1386.56	-723.936	-100.916	247.5	1344.55	2420
		13.2	-1384.24	-723.731	-92.0178	250.5	1327.05	2418
		13.22	-1382.49	-722.684	-82.7163	233	1323.05	2403
		13.24	-1382.44	-725.601	-68.4066	229	1328.55	2418
		13.26	-1383.25	-727.115	-70.6884	234.5	1327.05	2423
		13.28	-1386.87	-729.101	-72.9484	233	1333.05	2410
		13.3	-1393.01	-729.124	-74.7965	239	1337.55	2417
		13.32	-1400.31	-731.993	-76.2719	243.5	1339.55	2430
		13.34	-1407.91	-732.356	-81.8576	245.5	1329.55	2436
		13.36	-1414.23	-734.713	-83.1042	235.5	1321.05	2406
		13.38	-1419.51	-736.839	-85.046	227	1333.05	2388
		13.4	-1423.84	-738.145	-90.0869	239	1339.55	2394
		13.42	-1425.97	-738.742	-92.9723	245.5	1336.55	2420
		13.44	-1426.78	-735.863	-89.59	242.5	1336.05	2422
		13.46	-1426.78	-736.423	-99.8243	242	1334.55	2411
		13.48	-1425.8	-734.531	-103.372	240.5	1331.55	2422
		13.5	-1423.39	-736.033	-112.913	237.5	1331.05	2416
		13.52	-1419.94	-735.089	-112.772	237	1329.55	2418
		13.54	-1417.6	-734.787	-111.58	235.5	1338.05	2415
		13.56	-1414.4	-732.54	-111.183	244	1346.05	2416
		13.58	-1411.99	-728.631	-102.474	252	1340.05	2431
		13.6	-1409.29	-727.099	-102.071	246	1342.05	2417
		13.62	-1407.3	-727.243	-90.429	248	1343.05	2404
		13.64	-1406.5	-727.947	-89.9474	249	1338.05	2421
		13.66	-1407.14	-726.049	-92.9614	244	1331.05	2442
		13.68	-1409.37	-724.981	-86.1662	237	1327.55	2448
		13.7	-1412.45	-723.325	-84.5752	233.5	1326.05	2436
		13.72	-1414.3	-724.486	-81.5132	232	1328.05	2395
		13.74	-1416.53	-723.04	-82.3174	234	1316.55	2420
		13.76	-1417.22	-721.755	-78.3924	222.5	1320.55	2443
		13.78	-1419.41	-723.252	-81.814	226.5	1339.05	2420
		13.8	-1419.97	-719.706	-87.014	245	1336.55	2398
		13.82	-1419.91	-718.145	-87.1752	242.5	1323.55	2398
		13.84	-1420.74	-716.039	-83.8168	229.5	1319.55	2409
		13.86	-1421.39	-717.286	-91.7933	225.5	1329.05	2422
		13.88	-1420.9	-716.984	-88.7967	235	1332.05	2424
		13.9	-1419.42	-719.718	-89.5943	238	1330.05	2412
		13.92	-1417.94	-718.662	-87.4825	236	1328.05	2413
		13.94	-1416.72	-721.935	-86.4757	234	1328.05	2423
		13.96	-1415.09	-722.057	-83.9563	234	1328.55	2428
		13.98	-1414.31	-720.4	-87.6808	234.5	1330.55	2441
		14	-1412.96	-721.153	-96.5596	236.5	1332.55	2442
		14.02	-1413.44	-722.418	-90.9564	238.5	1335.05	2406
		14.04	-1414	-721.793	-93.3014	241	1335.55	2405
		14.06	-1414.51	-721.09	-87.7419	241.5	1331.05	2410
		14.08	-1414.04	-722.171	-87.5675	237	1319.05	2422
		14.1	-1413.57	-723.281	-97.3114	225	1315.05	2419
		14.12	-1413	-724.666	-99.4145	221	1332.55	2410
		14.14	-1412.5	-725.613	-107.659	238.5	1344.55	2423
		14.16	-1410.48	-724.192	-107.088	250.5	1333.05	2424
		14.18	-1410.04	-726.604	-108.112	239	1335.05	2428
		14.2	-1407.77	-723.125	-104.658	241	1340.05	2425
		14.22	-1406.34	-723.666	-97.5991	246	1324.55	2416
		14.24	-1406.04	-722.836	-96.5421	230.5	1323.05	2407
		14.26	-1404.49	-719.907	-96.4135	229	1328.55	2419
		14.28	-1401.65	-718.729	-94.1427	234.5	1326.05	2432
		14.3	-1399.21	-717.455	-93.9552	232	1324.05	2401
		14.32	-1398.11	-716.278	-96.2523	230	1316.05	2411
		14.34	-1398.23	-717.31	-92.75	222	1320.05	2425
		14.36	-1398.37	-715.127	-96.0104	226	1315.05	2435
		14.38	-1399.53	-714.557	-100.258	221	1312.05	2437
		14.4	-1401.12	-712.434	-96.2588	218	1310.55	2427
		14.42	-1404.94	-711.685	-85.2421	216.5	1319.05	2403
		14.44	-1407.03	-710.151	-85.5603	225	1326.55	2412
		14.46	-1407.5	-710.065	-83.4768	232.5	1336.05	2430
		14.48	-1405.83	-710.388	-82.7489	242	1326.05	2415
		14.5	-1403.76	-710.087	-90.2525	232	1317.05	2408
		14.52	-1401.46	-709.151	-88.3456	223	1326.55	2431
		14.54	-1397.88	-710.156	-91.6516	232.5	1326.55	2425
		14.56	-1394.27	-706.707	-88.5243	232.5	1308.05	2433
		14.58	-1392.71	-708.645	-86.8265	214	1324.55	2428
		14.6	-1391.58	-704.782	-93.2317	230.5	1343.55	2420
		14.62	-1390.74	-703.241	-90.8235	249.5	1342.05	2450
		14.64	-1390.98	-701.299	-98.5188	248	1341.05	2471
		14.66	-1390.89	-700.737	-102.917	247	1333.05	2428
		14.68	-1390.67	-702.189	-104.529	239	1324.55	2419
		14.7	-1391.07	-703.669	-98.874	230.5	1322.05	2414
		14.72	-1392.89	-703.821	-92.9157	228	1336.05	2400
		14.74	-1394.62	-702.623	-91.0153	242	1344.05	2423
		14.76	-1396.44	-702.015	-95.6268	250	1343.05	2435
		14.78	-1399.47	-702.717	-86.8963	249	1338.55	2437
		14.8	-1401.66	-701.812	-80.8311	244.5	1329.55	2438
		14.82	-1403.62	-702.985	-74.0446	235.5	1328.55	2436
		14.84	-1402.25	-704.107	-76.6402	234.5	1329.05	2421
		14.86	-1399.16	-705.353	-67.0684	235	1334.05	2419
		14.88	-1394.86	-706.145	-67.6416	240	1324.55	2444
		14.9	-1390.79	-704.84	-66.6064	230.5	1313.05	2445
		14.92	-1386.09	-702.085	-66.7655	219	1326.55	2430
		14.94	-1381.05	-701.531	-69.8515	232.5	1324.55	2456
		14.96	-1377.27	-698.927	-72.2074	230.5	1316.05	2462
		14.98	-1375.37	-700.406	-65.1288	222	1316.55	2441
		15	-1373.56	-697.877	-65.0046	222.5	1336.05	2454
		15.02	-1369.68	-696.68	-66.6151	242	1342.05	2454
		15.04	-1367.31	-696.229	-71.6342	248	1321.05	2422
		15.06	-1365.29	-696.674	-81.3977	227	1337.55	2423
		15.08	-1362.93	-695.483	-77.3332	243.5	1347.05	2446
		15.1	-1360.6	-694.35	-73.6588	253	1334.55	2450
		15.12	-1360.39	-690.263	-71.7868	240.5	1319.55	2431
		15.14	-1361.81	-687.569	-84.0064	225.5	1327.55	2421
		15.16	-1364.16	-686.572	-79.8526	233.5	1332.55	2414
		15.18	-1366.78	-685.209	-77.6035	238.5	1324.55	2409
		15.2	-1368.84	-685.322	-83.673	230.5	1321.05	2432
		15.22	-1371.37	-686.353	-87.0815	227	1330.05	2421
		15.24	-1372.7	-687.991	-91.279	236	1341.55	2428
		15.26	-1374.45	-687.331	-93.9639	247.5	1351.55	2454
		15.28	-1375.73	-687.245	-94.0773	257.5	1347.55	2469
		15.3	-1377.08	-687.185	-86.6631	253.5	1356.55	2452
		15.32	-1377.34	-687.433	-82.191	262.5	1341.55	2432
		15.34	-1378.59	-688.557	-76.3983	247.5	1324.55	2422
		15.36	-1378.94	-689.303	-68.9383	230.5	1324.55	2436
		15.38	-1377.88	-688.939	-57.7124	230.5	1326.55	2445
		15.4	-1375.15	-688.24	-60.3211	232.5	1336.05	2450
		15.42	-1369.4	-685.631	-60.0487	242	1332.05	2441
		15.44	-1366.46	-684.889	-59.7807	238	1328.55	2420
		15.46	-1363.54	-683.89	-69.0713	234.5	1340.55	2434
		15.48	-1359.25	-682.392	-58.1352	246.5	1335.05	2442
		15.5	-1355.03	-679.581	-49.8907	241	1325.55	2432
		15.52	-1352.77	-676.588	-45.1789	231.5	1319.05	2426
		15.54	-1352.53	-673.331	-42.0232	225	1323.05	2437
		15.56	-1351.34	-671.766	-31.9524	229	1337.05	2442
		15.58	-1350.44	-672.448	-40.9444	243	1335.05	2421
		15.6	-1350.3	-673.31	-43.4071	241	1342.55	2405
		15.62	-1351.29	-674.246	-44.8869	248.5	1344.05	2427
		15.64	-1353.26	-674.602	-50.9172	250	1331.05	2442
		15.66	-1356	-675.319	-49.8733	237	1333.55	2438
		15.68	-1358.92	-676.584	-39.3709	239.5	1326.55	2445
		15.7	-1361.92	-676.26	-35.0057	232.5	1326.05	2475
		15.72	-1365.28	-678.644	-28.5373	232	1334.05	2467
		15.74	-1368.28	-677.976	-30.4138	240	1339.05	2444
		15.76	-1368.22	-680.05	-34.7158	245	1326.55	2438
		15.78	-1367.26	-678.739	-33.3276	232.5	1331.05	2442
		15.8	-1365.87	-678.377	-35.6835	237	1335.55	2449
		15.82	-1363.72	-676.562	-27.2929	241.5	1325.05	2457
		15.84	-1364.11	-674.069	-25.0438	231	1314.55	2464
		15.86	-1363.47	-672.937	-29.4788	220.5	1337.05	2443
		15.88	-1360.88	-670.285	-31.5579	243	1338.55	2434
		15.9	-1359.42	-666.133	-38.6626	244.5	1326.55	2461
		15.92	-1359.8	-664.646	-39.9136	232.5	1339.05	2446
		15.94	-1360.27	-663.085	-45.2487	245	1341.55	2438
		15.96	-1359.37	-662.886	-46.6892	247.5	1345.55	2444
		15.98	-1359.22	-665.123	-45.1179	251.5	1350.05	2454
		16	-1360.33	-663.703	-37.087	256	1334.05	2475
		16.02	-1362.3	-661.622	-24.5447	240	1317.55	2468
		16.04	-1364.17	-660.226	-23.3439	223.5	1323.05	2441
		16.06	-1363.87	-659.008	-13.9421	229	1320.05	2463
		16.08	-1363.52	-658.637	-8.78142	226	1327.55	2463
		16.1	-1361.71	-656.361	-4.17861	233.5	1333.05	2438
		16.12	-1359.34	-660.358	6.79666	239	1329.05	2451
		16.14	-1354.36	-661.323	-0.66548	235	1334.55	2461
		16.16	-1348.22	-661.738	4.65216	240.5	1343.05	2468
		16.18	-1342.04	-657.838	4.91587	249	1334.05	2442
		16.2	-1336.06	-655.729	2.52075	240	1346.55	2428
		16.22	-1331.08	-654.225	7.30009	252.5	1353.05	2444
		16.24	-1326.01	-653.383	0.75764	259	1341.05	2469
		16.26	-1321.45	-653.397	-12.6585	247	1337.55	2489
		16.28	-1317.65	-649.692	-24.985	243.5	1334.05	2498
		16.3	-1317.01	-649.235	-31.1656	240	1334.55	2468
		16.32	-1318.26	-648.043	-30.1718	240.5	1337.55	2455
		16.34	-1319.08	-646.946	-33.5738	243.5	1343.55	2467
		16.36	-1322.22	-645.946	-29.0517	249.5	1345.05	2481
		16.38	-1327.25	-643.983	-21.9535	251	1340.05	2473
		16.4	-1334.16	-639.996	-19.6935	246	1343.55	2471
		16.42	-1341.08	-638.243	-18.3554	249.5	1345.05	2471
		16.44	-1347.54	-637.391	-13.5041	251	1333.05	2464
		16.46	-1352.47	-635.236	-8.11672	239	1331.55	2471
		16.48	-1357.99	-635.229	-12.1267	237.5	1347.05	2464
		16.5	-1362.09	-633.987	-1.98835	253	1354.55	2485
		16.52	-1365.94	-636.552	1.59452	260.5	1336.55	2490
		16.54	-1368.45	-636.186	-8.55695	242.5	1328.05	2490
		16.56	-1370.13	-632.73	3.56902	234	1339.05	2486
		16.58	-1370.73	-631.928	-1.14712	245	1337.55	2484
		16.6	-1371.29	-632.051	7.57033	243.5	1345.05	2491
		16.62	-1371.6	-630.799	8.66873	251	1346.55	2493
		16.64	-1370.02	-630.777	13.071	252.5	1342.05	2485
		16.66	-1369.29	-629.102	15.2177	248	1342.55	2469
		16.68	-1368.92	-627.018	9.02614	248.5	1342.55	2461
		16.7	-1368.78	-626.139	7.77737	248.5	1349.05	2473
		16.72	-1366.98	-623.006	5.84863	255	1343.55	2469
		16.74	-1363.77	-623.024	3.64748	249.5	1348.55	2468
		16.76	-1361.57	-622.003	-0.65458	254.5	1344.05	2495
		16.78	-1357.31	-620.986	2.6319	250	1341.55	2493
		16.8	-1352.16	-619.825	-1.90554	247.5	1350.05	2484
		16.82	-1345.65	-619.489	-1.06866	256	1346.05	2476
		16.84	-1338.56	-618.952	7.03421	252	1353.55	2474
		16.86	-1331.17	-618.027	-6.77641	259.5	1350.05	2489
		16.88	-1324.27	-619.725	-7.32343	256	1340.55	2492
		16.9	-1316.86	-617.581	1.07801	246.5	1347.55	2464
		16.92	-1309.09	-618.105	2.22871	253.5	1333.55	2467
		16.94	-1301.65	-614.794	5.09022	239.5	1336.55	2485
		16.96	-1294.46	-612.388	17.2946	242.5	1332.55	2499
		16.98	-1289.14	-612.571	16.1614	238.5	1322.55	2486
		17	-1285.55	-609.951	21.8212	228.5	1345.55	2476
		17.02	-1282.71	-606.808	19.3411	251.5	1365.05	2477
		17.04	-1279.24	-607.625	32.0555	271	1354.05	2484
		17.06	-1277.97	-606.863	28.6883	260	1346.05	2473
		17.08	-1278.09	-605.815	26.7596	252	1341.05	2492
		17.1	-1277.7	-604.097	35.6122	247	1334.55	2492
		17.12	-1275.89	-602.611	25.2798	240.5	1341.55	2499
		17.14	-1275.15	-604.511	18.9793	247.5	1357.05	2491
		17.16	-1274.04	-604.023	15.3158	263	1353.05	2489
		17.18	-1272.69	-603.232	9.07409	259	1347.55	2498
		17.2	-1273.02	-600.444	-0.20563	253.5	1355.55	2512
		17.22	-1275.31	-600.016	-5.0133	261.5	1361.05	2480
		17.24	-1278.98	-599.245	-6.31002	267	1354.55	2465
		17.26	-1284.13	-596.815	-10.9673	260.5	1355.55	2480
		17.28	-1289.25	-596.684	-0.55215	261.5	1353.05	2489
		17.3	-1293.3	-593.295	0.69662	259	1340.55	2505
		17.32	-1298.04	-591.495	-4.12413	246.5	1341.05	2509
		17.34	-1303.92	-589.628	-1.90118	247	1335.55	2511
		17.36	-1309.19	-590.155	-7.79853	241.5	1325.55	2495
		17.38	-1314.48	-588.697	-9.84713	231.5	1336.05	2488
		17.4	-1318.16	-584.647	4.32308	242	1340.55	2468
		17.42	-1319.93	-582.198	11.5586	246.5	1330.55	2461
		17.44	-1319.7	-582.863	21.8299	236.5	1336.05	2516
		17.46	-1319.76	-583.71	23.6889	242	1350.05	2500
		17.48	-1316.39	-583.701	33.265	256	1345.55	2506
		17.5	-1309.69	-580.572	25.9947	251.5	1366.05	2501
		17.52	-1300.94	-579.166	20.2847	272	1368.55	2491
		17.54	-1292.39	-580.315	21.1368	274.5	1347.55	2523
		17.56	-1281.8	-578.284	19.2474	253.5	1345.05	2526
		17.58	-1272.64	-575.899	16.8675	251	1349.55	2496
		17.6	-1263.69	-571.636	22.4074	255.5	1344.05	2480
		17.62	-1257.34	-568.9	27.2412	250	1344.55	2501
		17.64	-1253.04	-566.832	28.4072	250.5	1322.55	2530
		17.66	-1250.27	-565.348	26.4959	228.5	1326.05	2524
		17.68	-1248.4	-562.443	13.034	232	1361.55	2520
		17.7	-1248.02	-558.844	5.0183	267.5	1354.05	2504
		17.72	-1251.14	-556.334	0.9102	260	1353.05	2510
		17.74	-1255.8	-554.905	-0.38216	259	1346.05	2514
		17.76	-1261.7	-552.99	-10.6578	252	1336.05	2500
		17.78	-1268.84	-549.348	-2.88189	242	1338.05	2507
		17.8	-1275.28	-547.514	4.39718	244	1353.55	2515
		17.82	-1281.97	-546.572	0.71406	259.5	1354.55	2497
		17.84	-1286.8	-545.351	2.76048	260.5	1354.55	2493
		17.86	-1289.1	-545.096	-0.63061	260.5	1349.05	2501
		17.88	-1286.38	-542.794	5.10329	255	1365.05	2489
		17.9	-1281.44	-543.379	12.099	271	1368.55	2481
		17.92	-1273.84	-542.804	28.5598	274.5	1355.05	2493
		17.94	-1264.34	-544.241	32.3388	261	1350.55	2500
		17.96	-1252.25	-544.22	49.1438	256.5	1364.55	2511
		17.98	-1240.02	-544.635	60.1888	270.5	1370.05	2528
		18	-1226.57	-543.117	64.82	276	1358.55	2537
		18.02	-1216.2	-544.094	67.664	264.5	1355.05	2510
		18.04	-1207.26	-543.868	64.4952	261	1350.05	2495
		18.06	-1198.65	-541.893	59.6178	256	1356.55	2513
		18.08	-1192.33	-537.496	53.7488	262.5	1360.55	2492
		18.1	-1189.14	-536.372	55.3398	266.5	1357.55	2511
		18.12	-1189.36	-532.586	60.0624	263.5	1363.05	2542
		18.14	-1193.1	-529.886	56.9372	269	1341.55	2532
		18.16	-1199.69	-530.338	54.5356	247.5	1359.05	2545
		18.18	-1208.47	-525.949	56.5929	265	1364.55	2533
		18.2	-1217.41	-522.173	59.729	270.5	1355.05	2538
		18.22	-1228.05	-516.328	44.9594	261	1352.55	2535
		18.24	-1236.39	-514.65	32.4151	258.5	1363.55	2512
		18.26	-1242.69	-514.674	29.8783	269.5	1360.55	2510
		18.28	-1246.75	-511.197	38.6829	266.5	1354.05	2528
		18.3	-1248.67	-511.615	34.9867	260	1352.05	2527
		18.32	-1248.67	-506.939	34.3394	258	1362.05	2526
		18.34	-1247.2	-507.955	35.7931	268	1356.55	2525
		18.36	-1243.62	-508.235	44.8505	262.5	1359.05	2527
		18.38	-1238.32	-506.838	46.5308	265	1358.55	2535
		18.4	-1231.84	-503.741	53.1168	264.5	1353.05	2553
		18.42	-1226.81	-504.71	63.5102	259	1359.55	2542
		18.44	-1219.93	-505.259	67.7076	265.5	1367.55	2549
		18.46	-1212.51	-506.329	66.7051	273.5	1369.05	2561
		18.48	-1206.97	-503.915	69.5012	275	1368.05	2556
		18.5	-1202.63	-500.975	70.1136	274	1363.55	2505
		18.52	-1200.13	-495.159	75.817	269.5	1360.55	2515
		18.54	-1200.43	-496.642	80.8688	266.5	1367.55	2548
		18.56	-1202.53	-495.959	81.734	273.5	1381.55	2523
		18.58	-1205.64	-488.489	89.3857	287.5	1369.55	2536
		18.6	-1208.95	-485.864	86.0709	275.5	1366.55	2541
		18.62	-1213.74	-482.455	71.9203	272.5	1369.55	2544
		18.64	-1216.58	-483.922	58.9706	275.5	1366.55	2560
		18.66	-1217.64	-479.449	56.4338	272.5	1364.55	2535
		18.68	-1217.03	-476.414	54.6816	270.5	1370.05	2536
		18.7	-1215.99	-474.308	44.2555	276	1373.05	2542
		18.72	-1214.77	-471.717	50.8917	279	1371.55	2540
		18.74	-1212.81	-471.83	48.9782	277.5	1367.55	2536
		18.76	-1210.05	-469.946	59.6527	273.5	1362.55	2541
		18.78	-1206.81	-468.533	62.4772	268.5	1377.05	2572
		18.8	-1204.39	-468.619	59.8815	283	1372.05	2567
		18.82	-1202.24	-469.367	68.3505	278	1369.05	2548
		18.84	-1198.88	-470.683	72.5654	275	1381.05	2544
		18.86	-1197.54	-473.11	73.6093	287	1358.55	2530
		18.88	-1198.33	-468.946	82.7147	264.5	1359.55	2516
		18.9	-1200.11	-468.333	90.0962	265.5	1378.55	2512
		18.92	-1204.63	-465.382	95.5708	284.5	1375.55	2544
		18.94	-1210.37	-467.653	104.234	281.5	1378.05	2562
		18.96	-1217.94	-462.926	108.183	284	1377.55	2557
		18.98	-1223.98	-458.686	111.236	283.5	1373.55	2554
		19	-1228.91	-460.46	113.217	279.5	1357.55	2542
		19.02	-1232.69	-458.205	112.958	263.5	1369.05	2547
		19.04	-1233.19	-461.604	119.11	275	1385.55	2553
		19.06	-1231.86	-458.631	132.243	291.5	1381.55	2547
		19.08	-1230.89	-456.689	150.395	287.5	1375.55	2574
		19.1	-1230.83	-454.812	146.448	281.5	1380.05	2589
		19.12	-1229.28	-453.401	152.119	286	1363.05	2560
		19.14	-1228.07	-451.08	146.162	269	1365.05	2552
		19.16	-1224.68	-446.383	150.737	271	1380.05	2552
		19.18	-1219.64	-445.056	138.99	286	1393.55	2537
		19.2	-1214.57	-443.251	138.594	299.5	1400.55	2576
		19.22	-1208.66	-440.066	144.903	306.5	1402.05	2609
		19.24	-1203.29	-438.623	137.837	308	1392.55	2577
		19.26	-1198.92	-439.083	133.298	298.5	1385.55	2543
		19.28	-1195.83	-432.688	133.888	291.5	1382.05	2568
		19.3	-1193.87	-432.309	126.653	288	1392.55	2591
		19.32	-1192.93	-429.242	125.164	298.5	1391.05	2578
		19.34	-1191	-430.351	121.013	297	1382.55	2571
		19.36	-1190.36	-426.273	121.102	288.5	1391.55	2571
		19.38	-1187.47	-428.042	119.827	297.5	1382.55	2531
		19.4	-1184.44	-426.447	120.237	288.5	1375.55	2550
		19.42	-1182.5	-424.949	128.985	281.5	1379.05	2575
		19.44	-1181.63	-425.502	131.465	285	1379.05	2571
		19.46	-1183.95	-420.445	123.491	285	1369.55	2580
		19.48	-1188.4	-418.598	123.107	275.5	1387.55	2593
		19.5	-1193.53	-417.177	123.068	293.5	1392.05	2590
		19.52	-1197.31	-412.718	122.658	298	1394.55	2598
		19.54	-1201.13	-408.322	126.89	300.5	1379.05	2578
		19.56	-1202.32	-403.412	130.033	285	1369.55	2566
		19.58	-1204.14	-401.264	140.747	275.5	1388.55	2576
		19.6	-1206.97	-397.002	153.782	294.5	1393.55	2592
		19.62	-1210.31	-392.075	150.595	299.5	1394.55	2561
		19.64	-1213.66	-388.845	147.394	300.5	1403.55	2579
		19.66	-1215.96	-387.316	145.489	309.5	1387.55	2586
		19.68	-1218.06	-385.267	142.898	293.5	1389.05	2546
		19.7	-1219.35	-387.345	151.267	295	1395.55	2553
		19.72	-1219.98	-388.287	153.686	301.5	1400.55	2561
		19.74	-1219.14	-387.266	155.553	306.5	1423.55	2570
		19.76	-1218.6	-387.303	161.948	329.5	1412.55	2583
		19.78	-1215.51	-388.486	165.544	318.5	1391.05	2579
		19.8	-1211.54	-386.907	158.633	297	1382.55	2593
		19.82	-1206.97	-388.088	160.487	288.5	1387.05	2584
		19.84	-1202.89	-387.07	146.951	293	1400.55	2559
		19.86	-1198.33	-386.807	146.827	306.5	1400.55	2577
		19.88	-1192.6	-390.471	146.154	306.5	1396.55	2626
		19.9	-1186.5	-391.767	160.684	302.5	1388.05	2627
		19.92	-1178.91	-387.673	146.912	294	1392.05	2588
		19.94	-1172.78	-383.807	155.266	298	1400.55	2557
		19.96	-1167.09	-380.2	170.687	306.5	1403.55	2551
		19.98	-1164.72	-374.547	178.31	309.5	1408.55	2582
		20	-1163.93	-371.007	172.273	314.5	1407.55	2614
		20.02	-1164.63	-366.551	166.204	313.5	1393.55	2625
		20.04	-1166.02	-363.358	163.227	299.5	1388.05	2613
		20.06	-1168.84	-361.374	164.572	294	1391.55	2603
		20.08	-1174	-360.91	176.231	297.5	1390.05	2609
		20.1	-1181.52	-362.91	185.727	296	1381.55	2597
		20.12	-1190.4	-359.853	187.629	287.5	1386.05	2585
		20.14	-1197.22	-358.217	201.026	292	1405.55	2610
		20.16	-1203.45	-356.604	213.091	311.5	1419.05	2619
		20.18	-1206.89	-351.516	215.246	325	1420.05	2619
		20.2	-1208.58	-351.232	209.2	326	1400.55	2607
		20.22	-1207.98	-350.764	219.446	306.5	1392.05	2601
		20.24	-1206.17	-352.865	219.367	298	1390.05	2621
		20.26	-1201.27	-354.53	214.213	296	1386.55	2634
		20.28	-1195.42	-354.72	198.345	292.5	1392.05	2652
		20.3	-1187.17	-354.742	206.879	298	1388.55	2643
		20.32	-1176.02	-348.628	189.889	294.5	1393.05	2609
		20.34	-1164.99	-345.983	203.898	299	1405.55	2576
		20.36	-1152.86	-342.712	209.636	311.5	1417.55	2604
		20.38	-1142.05	-339.659	196.63	323.5	1415.55	2644
		20.4	-1130.21	-337.409	198.197	321.5	1411.05	2639
		20.42	-1118.68	-335.341	205.744	317	1407.55	2613
		20.44	-1110.15	-337.688	205.663	313.5	1404.05	2610
		20.46	-1103.97	-336.974	215.542	310	1401.05	2619
		20.48	-1099.9	-334.646	225.535	307	1403.05	2597
		20.5	-1098.5	-333.608	231.005	309	1402.05	2622
		20.52	-1098.81	-330.152	238.519	308	1395.05	2671
		20.54	-1100.25	-327.264	250.406	301	1414.55	2638
		20.56	-1104.61	-326.25	248.976	320.5	1408.55	2642
		20.58	-1109.75	-326.899	238.142	314.5	1403.55	2632
		20.6	-1115.65	-331.57	242.702	309.5	1398.05	2600
		20.62	-1121.69	-334.586	242.181	304	1419.05	2604
		20.64	-1128.74	-335.054	228.303	325	1423.05	2637
		20.66	-1136.44	-330.764	218.833	329	1420.05	2636
		20.68	-1143.81	-327.97	221.972	326	1439.05	2633
		20.7	-1147.75	-326.357	242.107	345	1435.55	2639
		20.72	-1149.15	-322.959	238.354	341.5	1418.05	2637
		20.74	-1149.69	-321.616	248.854	324	1422.55	2661
		20.76	-1147.97	-319.794	248.115	328.5	1412.05	2654
		20.78	-1143.84	-317.384	257.282	318	1404.55	2642
		20.8	-1137.79	-316.994	263.508	310.5	1412.05	2646
		20.82	-1131.02	-320.537	273.117	318	1415.55	2677
		20.84	-1125.49	-320.309	272.472	321.5	1407.05	2697
		20.86	-1117.94	-314.657	289.017	313	1424.05	2655
		20.88	-1110.5	-310.055	291.314	330	1446.05	2645
		20.9	-1105.32	-306.701	292.812	352	1442.55	2635
		20.92	-1101.18	-304.52	287.692	348.5	1425.55	2639
		20.94	-1098.87	-300.184	281.786	331.5	1434.55	2644
		20.96	-1097.69	-303.865	269.414	340.5	1427.55	2648
		20.98	-1097.64	-301.107	271.284	333.5	1424.05	2668
		21	-1099.72	-300.014	275.882	330	1423.05	2657
		21.02	-1103.5	-297.236	265.461	329	1422.05	2651
		21.04	-1109.54	-291.562	264.639	328	1421.05	2662
		21.06	-1116.32	-287.104	269.216	327	1412.05	2675
		21.08	-1121.62	-285.064	281.045	318	1438.55	2654
		21.1	-1125.05	-282.666	282.706	344.5	1443.05	2640
		21.12	-1126.95	-283.472	280.681	349	1436.55	2669
		21.14	-1126.8	-282.639	290.059	342.5	1428.55	2682
		21.16	-1124.01	-281.044	297.486	334.5	1420.55	2647
		21.18	-1118.08	-282.007	304.173	326.5	1428.05	2673
		21.2	-1112.84	-285.165	297.724	334	1438.05	2678
		21.22	-1106.25	-285.177	306.683	344	1446.55	2663
		21.24	-1099.3	-282.83	312.86	352.5	1441.55	2679
		21.26	-1091.94	-281.962	320.849	347.5	1429.05	2690
		21.28	-1085.13	-279.037	318.356	335	1443.05	2689
		21.3	-1080.3	-273.543	318.4	349	1459.55	2682
		21.32	-1077.12	-270.864	313.553	365.5	1445.55	2684
		21.34	-1077.55	-268.579	314.479	351.5	1440.55	2689
		21.36	-1080.47	-268.902	313.003	346.5	1436.05	2649
		21.38	-1086.42	-265.941	316.759	342	1438.55	2649
		21.4	-1093.72	-265.707	308.621	344.5	1447.55	2658
		21.42	-1101.33	-263.212	304.916	353.5	1439.05	2667
		21.44	-1109.64	-263.172	309.756	345	1434.05	2676
		21.46	-1117.88	-261.103	315.429	340	1434.55	2678
		21.48	-1125.5	-261.303	316.527	340.5	1452.05	2685
		21.5	-1131.24	-261.414	321.231	358	1459.55	2660
		21.52	-1134.34	-260.84	323.615	365.5	1455.55	2700
		21.54	-1133.58	-259.126	326.378	361.5	1440.05	2700
		21.56	-1129.66	-257.398	322.259	346	1437.55	2679
		21.58	-1122.29	-259.782	315.684	343.5	1441.55	2652
		21.6	-1115.2	-257.802	318.262	347.5	1445.05	2663
		21.62	-1106.42	-255.244	330.325	351	1444.55	2712
		21.64	-1097.44	-255.895	338.114	350.5	1436.05	2701
		21.66	-1089.4	-253.954	347.902	342	1443.05	2676
		21.68	-1081.51	-248.255	355.906	349	1459.05	2695
		21.7	-1076.94	-243.457	353.487	365	1445.05	2676
		21.72	-1075.88	-241.403	354.448	351	1449.05	2686
		21.74	-1076.88	-239.353	355.926	355	1462.05	2714
		21.76	-1080.09	-237.34	347.823	368	1463.55	2704
		21.78	-1083.32	-234.431	356.721	369.5	1469.55	2705
		21.8	-1086.49	-233.037	354.257	375.5	1463.55	2692
		21.82	-1090.61	-232.126	360.649	369.5	1451.05	2719
		21.84	-1094.88	-231.755	365.825	357	1451.55	2736
		21.86	-1098.73	-230.069	371.803	357.5	1459.05	2746
		21.88	-1100.75	-231.052	375.431	365	1446.55	2753
		21.9	-1099.16	-231.968	383.719	352.5	1465.55	2724
		21.92	-1095	-230.119	369.713	371.5	1471.05	2680
		21.94	-1086.73	-228.769	383.366	377	1455.55	2679
		21.96	-1075.95	-227.412	390.844	361.5	1432.05	2692
		21.98	-1064.08	-231.091	385.112	338	1440.55	2715
		22	-1053.87	-228.606	400.664	346.5	1459.55	2722
		22.02	-1044.34	-227.723	409.545	365.5	1462.05	2707
		22.04	-1036.61	-229.461	415.845	368	1452.55	2704
		22.06	-1031.63	-230.329	418.123	358.5	1460.05	2700
		22.08	-1029.91	-225.616	422.468	366	1469.05	2716
		22.1	-1031.88	-221.872	421.904	375	1483.55	2723
		22.12	-1038.83	-221.955	417.85	389.5	1479.55	2710
		22.14	-1048.44	-218.092	411.452	385.5	1461.55	2739
		22.16	-1062.3	-215.836	407.616	367.5	1469.05	2731
		22.18	-1076.33	-217.459	404.123	375	1468.05	2704
		22.2	-1092.49	-218.918	387.307	374	1464.05	2705
		22.22	-1108.11	-219.278	375.211	370	1459.55	2727
		22.24	-1120.68	-218.957	376.53	365.5	1448.05	2686
		22.26	-1128.99	-220.871	368.353	354	1454.55	2680
		22.28	-1133.59	-220.002	368.691	360.5	1472.05	2704
		22.3	-1134.82	-219.94	360.777	378	1470.55	2692
		22.32	-1133	-220.337	355.294	376.5	1460.55	2736
		22.34	-1126.35	-222.477	374.435	366.5	1465.05	2743
		22.36	-1115.7	-223.957	379.252	371	1472.55	2730
		22.38	-1102.89	-224.914	387.939	378.5	1471.55	2716
		22.4	-1088.37	-224.048	398.36	377.5	1465.05	2732
		22.42	-1072.65	-223.858	403.192	371	1468.55	2723
		22.44	-1057.43	-224.888	415.117	374.5	1469.55	2723
		22.46	-1042.37	-224.247	419.221	375.5	1471.55	2714
		22.48	-1028.18	-218.324	432.541	377.5	1461.05	2713
		22.5	-1016.09	-216.774	427.1	367	1474.05	2730
		22.52	-1009.23	-218.135	431.094	380	1487.05	2740
		22.54	-1003.13	-213.902	437.371	393	1477.55	2737
		22.56	-999.414	-215.036	449.473	383.5	1474.55	2751
		22.58	-997.367	-216.312	451.97	380.5	1486.55	2758
		22.6	-998.902	-216.466	444.6	392.5	1481.55	2721
		22.62	-1000.83	-216.153	438.471	387.5	1465.55	2685
		22.64	-1002.77	-220.025	445.761	371.5	1460.55	2718
		22.66	-1004.31	-220.05	436.412	366.5	1463.55	2755
		22.68	-1008.09	-219.766	437.962	369.5	1472.05	2748
		22.7	-1012.99	-221.394	440.701	378	1485.05	2741
		22.72	-1015.74	-224.366	447.81	391	1503.55	2714
		22.74	-1017.19	-227.219	451.676	409.5	1504.05	2724
		22.76	-1017.54	-228.723	455.983	410	1485.55	2769
		22.78	-1018.12	-225.953	467.912	391.5	1478.05	2759
		22.8	-1019.02	-226.288	469.408	384	1469.05	2747
		22.82	-1020.42	-225.486	480.766	375	1474.55	2755
		22.84	-1021.57	-223.764	489.301	380.5	1491.05	2748
		22.86	-1022.28	-220.21	478.073	397	1505.05	2784
		22.88	-1022.9	-218.232	486.446	411	1501.05	2793
		22.9	-1024.96	-214.637	490.65	407	1495.55	2762
		22.92	-1026.91	-211.562	506.3	401.5	1489.05	2747
		22.94	-1026.81	-209.052	506.592	395	1487.05	2712
		22.96	-1028.61	-207.544	518.127	393	1483.55	2715
		22.98	-1032.28	-203.811	500.718	389.5	1479.05	2739
		23	-1036.95	-203.149	487.79	385	1484.55	2732
		23.02	-1038.15	-201.182	465.367	390.5	1489.05	2761
		23.04	-1035.93	-202.394	461.449	395	1479.55	2773
		23.06	-1031.3	-197.791	442.802	385.5	1472.05	2737
		23.08	-1025.99	-198.38	445.336	378	1477.55	2774
		23.1	-1018.22	-199.41	451.003	383.5	1482.55	2779
		23.12	-1007.91	-200.604	442.93	388.5	1498.05	2767
		23.14	-997.209	-202.097	437.197	404	1501.55	2730
		23.16	-985.702	-199.769	435.383	407.5	1490.05	2710
		23.18	-976.546	-197.093	447.793	396	1495.55	2738
		23.2	-970.783	-198.767	452.476	401.5	1487.05	2749
		23.22	-967.796	-199.787	455.878	393	1472.55	2755
		23.24	-966.918	-199.969	472.579	378.5	1492.55	2758
		23.26	-969.702	-200.141	484.997	398.5	1492.55	2749
		23.28	-975.409	-201.689	509.819	398.5	1484.05	2753
		23.3	-983.917	-198.75	512.633	390	1490.55	2760
		23.32	-993.8	-200.827	520.394	396.5	1481.05	2758
		23.34	-1005.8	-201.829	526.441	387	1476.05	2755
		23.36	-1020.36	-202.531	528.12	382	1487.55	2765
		23.38	-1034.19	-200.964	517.537	393.5	1482.05	2748
		23.4	-1044.47	-205.881	522.133	388	1485.55	2774
		23.42	-1049.52	-207.912	506.062	391.5	1494.05	2795
		23.44	-1051.21	-208.827	512.33	400	1499.55	2800
		23.46	-1051.08	-208.27	513.069	405.5	1496.55	2783
		23.48	-1048.76	-215.256	515.645	402.5	1487.05	2768
		23.5	-1043.84	-218.141	512.598	393	1490.05	2773
		23.52	-1037.15	-218.053	512.293	396	1490.05	2746
		23.54	-1028.96	-217.474	503.848	396	1486.05	2756
		23.56	-1020.74	-218.605	504.619	392	1484.05	2741
		23.58	-1016.86	-218.123	519.069	390	1482.05	2735
		23.6	-1013.45	-216.698	518.552	388	1494.55	2752
		23.62	-1010.51	-215.05	543.454	400.5	1511.05	2777
		23.64	-1007.65	-214.067	551.814	417	1520.55	2737
		23.66	-1007.1	-213.011	549.299	426.5	1523.55	2746
		23.68	-1006.44	-210.544	555.344	429.5	1510.55	2785
		23.7	-1005.66	-208.994	558.892	416.5	1487.05	2791
		23.72	-1004.88	-209.528	559.243	393	1489.55	2800
		23.74	-1005.32	-208.544	572.341	395.5	1503.55	2824
		23.76	-1005.42	-209.609	563.545	409.5	1521.55	2811
		23.78	-1004.03	-212.106	570.717	427.5	1510.55	2784
		23.8	-1001.9	-215.62	578.471	416.5	1504.55	2813
		23.82	-1001.76	-215.689	571.465	410.5	1507.05	2803
		23.84	-1003.71	-217.191	567.716	413	1522.05	2783
		23.86	-1007.35	-221.42	571.325	428	1529.55	2812
		23.88	-1011.58	-225.529	580.376	435.5	1523.05	2797
		23.9	-1016.65	-227.611	591.219	429	1533.55	2788
		23.92	-1022.47	-223.184	599.06	439.5	1528.05	2797
		23.94	-1027.9	-224.396	594.015	434	1518.55	2828
		23.96	-1032.39	-222.929	612.4	424.5	1528.05	2825
		23.98	-1036.97	-218.512	624.977	434	1506.05	2812
		24	-1037.78	-217.368	634.479	412	1511.05	2785
		24.02	-1036.43	-215.191	657.68	417	1512.55	2780
		24.04	-1032.8	-212.258	645.583	418.5	1518.05	2770
		24.06	-1026.07	-212.112	650.007	424	1514.05	2790
		24.08	-1014.67	-211.526	652.021	420	1500.55	2825
		24.1	-1001.6	-210.401	646.781	406.5	1514.55	2777
		24.12	-987.143	-208.623	626.106	420.5	1517.05	2769
		24.14	-974.916	-211.875	634.206	423	1519.55	2791
		24.16	-962.324	-210.7	634.714	425.5	1527.55	2791
		24.18	-952.165	-212.604	640.054	433.5	1521.05	2799
		24.2	-944.373	-209.964	631.484	427	1520.55	2807
		24.22	-941.185	-210.065	619.773	426.5	1534.55	2832
		24.24	-940.441	-211.861	620.511	440.5	1528.55	2848
		24.26	-940.081	-213.297	621.122	434.5	1544.05	2821
		24.28	-941.262	-214.468	622.608	450	1534.55	2853
		24.3	-945.004	-219.707	606.128	440.5	1519.05	2848
		24.32	-950.784	-217.132	601.377	425	1523.55	2837
		24.34	-955.814	-222.369	602.656	429.5	1519.55	2807
		24.36	-961.106	-223.142	609.663	425.5	1516.55	2820
		24.38	-966.624	-223.334	621.276	422.5	1530.05	2835
		24.4	-971.122	-224.12	626.121	436	1535.05	2816
		24.42	-974.421	-225.145	629.373	441	1536.55	2821
		24.44	-976.541	-227.757	620.378	442.5	1539.55	2825
		24.46	-974.691	-233.106	626.21	445.5	1512.55	2837
		24.48	-970.753	-232.773	623.918	418.5	1511.55	2865
		24.5	-966.362	-230.255	627.769	417.5	1529.55	2860
		24.52	-962.071	-230.611	640.764	435.5	1536.05	2850
		24.54	-959.539	-230.31	656.674	442	1521.05	2840
		24.56	-956.162	-222.94	664.752	427	1535.05	2831
		24.58	-953.385	-222.045	658.386	441	1521.55	2852
		24.6	-949.61	-218.29	651.668	427.5	1530.55	2868
		24.62	-947.55	-217.665	669.503	436.5	1541.55	2847
		24.64	-946.033	-219.242	676.536	447.5	1546.55	2831
		24.66	-944.811	-219.758	667.204	452.5	1541.55	2860
		24.68	-945.161	-222.932	664.218	447.5	1539.05	2848
		24.7	-948.319	-223.743	669.296	445	1529.05	2841
		24.72	-951.852	-225.821	681.651	435	1531.55	2820
		24.74	-954.601	-227.15	688.841	437.5	1540.05	2814
		24.76	-958.915	-228.536	686.686	446	1551.55	2811
		24.78	-962.395	-231.602	690.818	457.5	1548.55	2826
		24.8	-965.873	-236.986	690.081	454.5	1533.55	2842
		24.82	-969.667	-241.488	702.527	439.5	1545.55	2841
		24.84	-971.815	-244.515	709.501	451.5	1556.55	2848
		24.86	-971.824	-245.971	720.241	462.5	1550.55	2860
		24.88	-971.885	-244.153	729.53	456.5	1545.05	2846
		24.9	-971.326	-241.259	744.545	451	1551.55	2815
		24.92	-970.584	-240.17	753.598	457.5	1562.05	2834
		24.94	-969.629	-238.118	743.894	468	1552.05	2856
		24.96	-969.304	-234.73	756.584	458	1538.55	2870
		24.98	-966.772	-239.123	747.352	444.5	1521.05	2878
		25	-963.241	-239.228	746.755	427	1540.55	2877
		25.02	-961.329	-239.023	752.123	446.5	1564.05	2904
		25.04	-962.125	-240.78	755.285	470	1566.55	2882
		25.06	-963.058	-241.283	746.563	472.5	1558.05	2880
		25.08	-962.29	-243.125	736.146	464	1557.55	2843
		25.1	-961.781	-243.094	749.817	463.5	1565.05	2852
		25.12	-958.307	-245.358	739.319	471	1569.05	2878
		25.14	-953.702	-244.626	734.993	475	1567.55	2880
		25.16	-948.709	-249.634	739.596	473.5	1560.05	2861
		25.18	-941.656	-253.971	747.352	466	1561.55	2865
		25.2	-935.349	-257.053	763.007	467.5	1561.55	2899
		25.22	-929.548	-257.038	762.721	467.5	1555.55	2856
		25.24	-923.615	-253.917	763.408	461.5	1553.55	2806
		25.26	-918.672	-253.428	754.749	459.5	1558.55	2853
		25.28	-915.791	-250.249	767.156	464.5	1548.55	2855
		25.3	-912.335	-246.484	772.694	454.5	1543.05	2884
		25.32	-910.057	-246.889	764.083	449	1559.05	2890
		25.34	-910.957	-246.651	769.222	465	1550.55	2870
		25.36	-914.998	-247.857	778.217	456.5	1547.55	2869
		25.38	-918.243	-250.515	760.054	453.5	1561.05	2890
		25.4	-924.309	-250.928	752.051	467	1565.55	2916
		25.42	-934.187	-249.571	775.917	471.5	1562.55	2879
		25.44	-946.513	-251.995	785.803	468.5	1543.55	2881
		25.46	-956.087	-252.664	787.716	449.5	1565.05	2871
		25.48	-962.062	-250.197	781.3	471	1583.05	2850
		25.5	-966.461	-248.204	792.648	489	1591.05	2870
		25.52	-965.918	-247.886	788.778	497	1578.05	2931
		25.54	-962.795	-252.896	800.936	484	1561.05	2924
		25.56	-957.903	-257.151	804.118	467	1578.05	2892
		25.58	-952.394	-259.452	805.219	484	1582.55	2886
		25.6	-948.582	-260.288	802.453	488.5	1574.05	2909
		25.62	-944.564	-260.545	784.116	480	1572.55	2899
		25.64	-941.258	-262.385	786.184	478.5	1563.55	2890
		25.66	-937.538	-267.184	778.87	469.5	1577.55	2903
		25.68	-935.009	-268.025	790.199	483.5	1586.05	2924
		25.7	-931.448	-271.875	797.598	492	1578.55	2911
		25.72	-930.895	-275.219	791.613	484.5	1563.55	2912
		25.74	-933.329	-278.668	803.473	469.5	1571.05	2933
		25.76	-938.572	-282.373	810.475	477	1577.55	2925
		25.78	-945.325	-284.55	818.295	483.5	1578.55	2946
		25.8	-955.494	-284.442	825.256	484.5	1586.05	2950
		25.82	-966.804	-279.275	854.976	492	1601.05	2913
		25.84	-977.103	-275.906	852.099	507	1587.05	2903
		25.86	-984.474	-273.592	865.742	493	1582.05	2935
		25.88	-988.922	-269.428	864.8	488	1575.55	2934
		25.9	-990.375	-268.088	872.042	481.5	1578.55	2927
		25.92	-987.117	-271.232	869.113	484.5	1583.55	2921
		25.94	-983.112	-274.004	865.437	489.5	1585.55	2913
		25.96	-979.072	-272.341	872.581	491.5	1579.55	2918
		25.98	-975.653	-271.317	885.267	485.5	1587.55	2901
		26	-971.794	-272.179	882.159	493.5	1614.55	2881
		26.02	-965.796	-275.232	874.88	520.5	1603.05	2930
		26.04	-960.898	-278.862	881.76	509	1588.05	2949
		26.06	-955.15	-281.563	892.11	494	1607.05	2909
		26.08	-950.171	-282.881	901.695	513	1607.05	2900
		26.1	-944.78	-287.883	905.243	513	1606.05	2903
		26.12	-940.24	-291.215	896.009	512	1609.05	2917
		26.14	-937.369	-297.401	895.455	515	1619.55	2910
		26.16	-938.353	-297.852	882.652	525.5	1611.55	2916
		26.18	-941.549	-298.272	886.332	517.5	1616.05	2935
		26.2	-946.447	-293.609	895.651	522	1603.05	2977
		26.22	-951.117	-293.277	901.924	509	1596.55	2956
		26.24	-955.323	-296.565	910.809	502.5	1599.55	2899
		26.26	-958.924	-299.855	911.781	505.5	1612.55	2930
		26.28	-960.016	-300.531	918.498	518.5	1616.05	2953
		26.3	-958.828	-302.891	924.585	522	1617.05	2949
		26.32	-956.498	-304.146	928.553	523	1608.05	2940
		26.34	-955.004	-303.59	947.093	514	1606.05	2938
		26.36	-953.374	-299.928	965.108	512	1601.55	2947
		26.38	-952.123	-297.108	964.641	507.5	1617.05	2958
		26.4	-950.486	-298.811	965.467	523	1599.05	2928
		26.42	-949.381	-295.405	961.08	505	1578.05	2913
		26.44	-950.069	-297.451	972.092	484	1613.55	2932
		26.46	-949.217	-297.919	992.563	519.5	1604.05	2947
		26.48	-948.446	-299.906	992.666	510	1592.55	2938
		26.5	-946.387	-302.223	976.209	498.5	1580.55	2936
		26.52	-944.733	-305.099	967.91	486.5	1584.55	2986
		26.54	-945.707	-307.625	958.415	490.5	1616.05	2968
		26.56	-947.901	-305.29	959.62	522	1629.55	2927
		26.58	-952.016	-303.779	976.397	535.5	1607.55	2908
		26.6	-957.994	-304.746	971.585	513.5	1615.05	2957
		26.62	-964.929	-306.728	970.977	521	1616.55	2953
		26.64	-971.258	-308.877	981.512	522.5	1587.05	2945
		26.66	-976.443	-308.723	987.496	493	1594.05	2936
		26.68	-978.25	-309.822	1003.63	500	1597.05	2920
		26.7	-978.692	-312.74	1010.61	503	1603.05	2937
		26.72	-979.075	-310.293	1022.12	509	1608.05	2938
		26.74	-978.735	-312.775	1020.79	514	1601.55	2941
		26.76	-977.243	-311.891	1020.27	507.5	1588.55	2914
		26.78	-976.273	-311.398	1005.92	494.5	1618.55	2910
		26.8	-974.529	-315.312	1011.8	524.5	1624.55	2912
		26.82	-972.557	-317.581	996.233	530.5	1605.05	2925
		26.84	-969.957	-322.756	1004.64	511	1595.55	2921
		26.86	-966.201	-324.658	1015.98	501.5	1610.05	2927
		26.88	-963.124	-329.944	994.95	516	1618.55	2951
		26.9	-959.326	-332.381	975.603	524.5	1616.05	2962
		26.92	-958.196	-334.137	949.935	522	1603.05	2945
		26.94	-960.015	-336.023	936.022	509	1592.05	2930
		26.96	-965.2	-337.919	922.072	498	1603.55	2905
		26.98	-975.444	-342.457	932.116	509.5	1589.55	2928
		27	-987.175	-345.809	932.888	495.5	1596.55	2902
		27.02	-999.494	-348.842	961.377	502.5	1597.55	2889
		27.04	-1011.51	-351.283	974.42	503.5	1610.55	2889
		27.06	-1023.09	-355.388	983.094	516.5	1614.05	2879
		27.08	-1032.79	-359.164	991.953	520	1593.05	2877
		27.1	-1041.6	-365.495	997.58	499	1600.55	2875
		27.12	-1049.42	-368.806	996.909	506.5	1612.05	2886
		27.14	-1054.54	-374.069	982.503	518	1598.05	2895
		27.16	-1057.25	-377.931	998.206	504	1597.05	2932
		27.18	-1058.78	-381.133	990.704	503	1590.55	2907
		27.2	-1056.75	-385.818	994.211	496.5	1578.05	2871
		27.22	-1052.87	-389.753	971.406	484	1584.55	2893
		27.24	-1046.99	-391.546	982.874	490.5	1597.55	2886
		27.26	-1038.63	-394.997	956.674	503.5	1601.55	2880
		27.28	-1029.22	-399.518	926.215	507.5	1585.05	2890
		27.3	-1020.69	-402.223	894.036	491	1560.05	2864
		27.32	-1013.6	-406.864	865.842	466	1551.05	2840
		27.34	-1007.96	-411.27	866.128	457	1544.05	2871
		27.36	-1002.49	-415.796	860.738	450	1557.55	2877
		27.38	-995.859	-420.017	876.061	463.5	1557.55	2856
		27.4	-988.863	-418.774	858.437	463.5	1554.05	2850
		27.42	-984.559	-423.091	852.812	460	1567.05	2853
		27.44	-983.75	-424.667	848.183	473	1574.55	2847
		27.46	-985.061	-428.986	845.687	480.5	1571.05	2838
		27.48	-986.421	-429.746	844.994	477	1560.05	2848
		27.5	-989.507	-434.027	835.338	466	1566.05	2850
		27.52	-994.422	-434.662	839.071	472	1575.05	2819
		27.54	-1000.67	-436.779	850.846	481	1558.55	2802
		27.56	-1007.73	-439.965	876.011	464.5	1568.55	2803
		27.58	-1014.91	-439.051	876.495	474.5	1571.05	2822
		27.6	-1020.06	-438.506	872.605	477	1557.55	2856
		27.62	-1024.96	-438.119	862.564	463.5	1571.55	2838
		27.64	-1026.87	-438.593	866.683	477.5	1562.55	2799
		27.66	-1025.9	-440.292	854.217	468.5	1544.05	2839
		27.68	-1024.75	-445.657	857.406	450	1543.55	2834
		27.7	-1022.55	-452.169	854.876	449.5	1556.05	2800
		27.72	-1015.8	-455.666	874.764	462	1574.05	2811
		27.74	-1007	-456.733	874.799	480	1562.55	2821
		27.76	-994.712	-459.378	870.142	468.5	1543.55	2833
		27.78	-980.522	-462.059	858.238	449.5	1559.55	2813
		27.8	-968.425	-466.099	858.713	465.5	1567.05	2823
		27.82	-960.202	-469.93	870.711	473	1544.55	2821
		27.84	-954.871	-474.14	879.59	450.5	1545.55	2783
		27.86	-951.398	-474.902	870.924	451.5	1558.55	2759
		27.88	-950.419	-476.565	866.437	464.5	1537.05	2767
		27.9	-954.74	-480.546	885.408	443	1540.55	2781
		27.92	-963.419	-484.45	898.125	446.5	1545.55	2796
		27.94	-974.617	-488.882	908.041	451.5	1555.55	2763
		27.96	-987.188	-489.888	915.307	461.5	1527.05	2752
		27.98	-1000.12	-490.878	911.022	433	1521.05	2757
		28	-1011.93	-495.081	916.166	427	1534.05	2743
		28.02	-1023.57	-496.584	892.419	440	1532.55	2779
		28.04	-1033.51	-501.764	895.941	438.5	1520.55	2794
		28.06	-1043.63	-504.851	896.469	426.5	1516.55	2749
		28.08	-1054.35	-509.51	879.452	422.5	1499.55	2739
		28.1	-1061.94	-512.733	876.687	405.5	1504.55	2755
		28.12	-1066.18	-512.863	873.211	410.5	1512.05	2741
		28.14	-1069.46	-514.218	849.144	418	1516.55	2764
		28.16	-1070.42	-518.633	833.886	422.5	1520.55	2778
		28.18	-1070.07	-521.787	811.838	426.5	1526.55	2762
		28.2	-1070.38	-521.734	817.513	432.5	1518.05	2745
		28.22	-1070.78	-524.858	815.878	424	1507.55	2758
		28.24	-1070.31	-527.59	816.915	413.5	1489.05	2756
		28.26	-1069.74	-527.838	807.817	395	1491.05	2745
		28.28	-1070.75	-529.52	807.355	397	1487.55	2689
		28.3	-1073.07	-534.086	817.371	393.5	1498.05	2683
		28.32	-1075.44	-536.838	813.997	404	1500.05	2721
		28.34	-1076.73	-540.136	817.336	406	1490.55	2729
		28.36	-1077.09	-543.314	820.16	396.5	1503.05	2721
		28.38	-1075.7	-545.903	824.835	409	1500.05	2717
		28.4	-1072.09	-548.15	827.934	406	1486.55	2710
		28.42	-1067.68	-550.322	808.438	392.5	1489.05	2705
		28.44	-1064.19	-552.126	821.071	395	1476.05	2692
		28.46	-1061.41	-551.737	808.784	382	1475.55	2702
		28.48	-1059.21	-555.859	800.413	381.5	1472.05	2698
		28.5	-1056.19	-558.421	791.253	378	1476.05	2729
		28.52	-1054.11	-559.055	784.67	382	1473.55	2750
		28.54	-1054.39	-561.894	772.818	379.5	1484.05	2697
		28.56	-1057.33	-567.352	767.494	390	1474.05	2680
		28.58	-1061.34	-570.025	762.224	380	1476.05	2682
		28.6	-1066.8	-572.784	768.268	382	1469.05	2673
		28.62	-1072.63	-580.535	784.861	375	1457.05	2661
		28.64	-1079.17	-578.496	779.875	363	1472.05	2647
		28.66	-1086.47	-578.658	766.11	378	1461.05	2633
		28.68	-1096.27	-579.216	765.921	367	1456.05	2669
		28.7	-1106.57	-583.178	770.247	362	1458.55	2671
		28.72	-1115.78	-581.439	772.67	364.5	1452.55	2685
		28.74	-1124.27	-582.622	756.076	358.5	1444.05	2699
		28.76	-1129.58	-583.024	750.532	350	1439.05	2649
		28.78	-1130.95	-583.621	754.119	345	1414.05	2631
		28.8	-1128.8	-586.73	749.203	320	1416.05	2650
		28.82	-1124.02	-589.863	743.929	322	1432.05	2648
		28.84	-1119	-592.169	729.017	338	1430.55	2633
		28.86	-1113.38	-594.056	737.938	336.5	1437.55	2643
		28.88	-1108.52	-597.19	750.024	343.5	1440.05	2631
		28.9	-1104.21	-599.846	758.622	346	1436.05	2641
		28.92	-1100.86	-600.632	774.64	342	1421.05	2638
		28.94	-1100.38	-605.445	778.65	327	1421.05	2618
		28.96	-1102.59	-611.225	784.951	327	1416.05	2628
		28.98	-1104.63	-615.092	789.547	322	1410.55	2625
		29	-1107.89	-617.933	786.25	316.5	1424.05	2624
		29.02	-1112.25	-619.059	801.653	330	1428.05	2637
		29.04	-1117.98	-619.272	783.94	334	1425.05	2619
		29.06	-1125.52	-620.379	775.07	331	1413.05	2619
		29.08	-1135.82	-621.502	781.911	319	1405.55	2638
		29.1	-1145.45	-622.098	788.747	311.5	1404.55	2639
		29.12	-1154.63	-621.336	787.884	310.5	1396.05	2635
		29.14	-1163.12	-622.514	768.42	302	1394.55	2623
		29.16	-1168.48	-625.846	749.24	300.5	1402.05	2595
		29.18	-1171.32	-628.928	756.323	308	1403.55	2585
		29.2	-1171.59	-631.767	742.111	309.5	1416.55	2609
		29.22	-1169.9	-634.724	736.793	322.5	1419.05	2593
		29.24	-1167.95	-637.8	730.813	325	1411.55	2571
		29.26	-1163.99	-639.538	752.918	317.5	1415.55	2578
		29.28	-1158.11	-641.464	762.466	321.5	1407.05	2595
		29.3	-1150.6	-644.227	757.829	313	1399.55	2601
		29.32	-1141.53	-645.651	754.189	305.5	1394.05	2595
		29.34	-1133.09	-650.136	752.504	300	1389.05	2573
		29.36	-1123.37	-653.036	745.99	295	1405.05	2556
		29.38	-1112.87	-652.916	737.787	311	1413.05	2552
		29.4	-1101.74	-654.489	741.682	319	1395.55	2539
		29.42	-1091.79	-653.589	742.819	301.5	1397.55	2583
		29.44	-1084.01	-656.408	730.216	303.5	1413.55	2584
		29.46	-1078.58	-653.428	719.324	319.5	1408.05	2563
		29.48	-1075	-651.337	719.234	314	1405.05	2578
		29.5	-1073.39	-649.374	720.618	311	1366.55	2570
		29.52	-1075.12	-650.229	700.775	272.5	1365.55	2562
		29.54	-1078.27	-648.686	684.785	271.5	1383.55	2576
		29.56	-1085.21	-648.259	674.998	289.5	1382.05	2562
		29.58	-1092.85	-646.916	687.252	288	1375.55	2542
		29.6	-1100.03	-649.067	692.278	281.5	1386.05	2548
		29.62	-1107.97	-650.942	687.906	292	1378.55	2532
		29.64	-1114.08	-654.311	697.292	284.5	1379.05	2516
		29.66	-1119.05	-656.696	700.542	285	1374.55	2523
		29.68	-1123.66	-661.46	698.631	280.5	1371.05	2552
		29.7	-1128.23	-665.233	685.092	277	1359.05	2544
		29.72	-1131.47	-669.713	691.707	265	1363.55	2528
		29.74	-1133.76	-672.277	698.918	269.5	1376.55	2525
		29.76	-1134.42	-674.024	688.81	282.5	1367.05	2538
		29.78	-1134.31	-678.257	690.617	273	1366.05	2538
		29.8	-1133.54	-682.637	712.406	272	1376.05	2531
		29.82	-1134.51	-683.848	702.442	282	1368.55	2492
		29.84	-1137.18	-687.343	699.79	274.5	1350.55	2496
		29.86	-1139.86	-688.664	696.451	256.5	1347.05	2540
		29.88	-1143.3	-690.431	690.17	253	1359.05	2520
		29.9	-1148.56	-693.125	693.06	265	1352.55	2488
		29.92	-1155.89	-695.457	674.769	258.5	1353.05	2501
		29.94	-1165.36	-695.172	685.079	259	1354.05	2508
		29.96	-1177.02	-694.701	684.386	260	1355.55	2499
		29.98	-1184.77	-695.233	683.728	261.5	1369.05	2496
		30	-1191.35	-697.835	695.893	275	1365.05	2508
		30.02	-1197.05	-697.617	683.543	271	1349.05	2522
		30.04	-1199.74	-700.786	677.5	255	1369.05	2481
		30.06	-1204.72	-702.167	684.101	275	1359.05	2469
		30.08	-1208.31	-704.12	672.245	265	1360.55	2464
		30.1	-1210.86	-702.111	669.66	266.5	1347.05	2494
		30.12	-1211.66	-702.331	659.387	253	1349.55	2517
		30.14	-1211.68	-701.675	643.752	255.5	1359.55	2491
		30.16	-1210.35	-701.914	638.223	265.5	1349.05	2490
		30.18	-1207.95	-702.487	657.807	255	1342.05	2504
		30.2	-1205.79	-699.744	665.986	248	1345.05	2505
		30.22	-1202.8	-698.363	640.439	251	1339.05	2491
		30.24	-1199.71	-699.779	649.248	245	1347.05	2473
		30.26	-1196.62	-700.688	657.506	253	1337.55	2489
		30.28	-1194.54	-702.715	640.346	243.5	1327.55	2489
		30.3	-1193.8	-704.504	630.587	233.5	1334.05	2484
		30.32	-1196.35	-705.386	622.259	240	1346.55	2498
		30.34	-1200.76	-708.07	630.955	252.5	1335.05	2503
		30.36	-1204.01	-710.407	618.099	241	1332.05	2484
		30.38	-1205.89	-711.122	621.109	238	1334.05	2484
		30.4	-1209.8	-713.479	634.989	240	1340.05	2486
		30.42	-1213.97	-715.451	628.799	246	1317.05	2485
		30.44	-1218.12	-719.303	623.264	223	1315.55	2492
		30.46	-1224.96	-721.849	642.826	221.5	1328.55	2474
		30.48	-1229.26	-724.285	632.875	234.5	1309.05	2473
		30.5	-1233.27	-724.161	631.556	215	1303.05	2473
		30.52	-1236.15	-723.751	624.225	209	1314.55	2446
		30.54	-1238.08	-722.544	633.666	220.5	1307.55	2428
		30.56	-1236.13	-723.639	651.286	213.5	1316.55	2430
		30.58	-1231.98	-721.602	647.579	222.5	1324.05	2443
		30.6	-1225.27	-722.762	626.173	230	1306.55	2474
		30.62	-1215.73	-720.229	612.6	212.5	1293.55	2456
		30.64	-1206.03	-718.809	619.239	199.5	1296.05	2458
		30.66	-1196.58	-718.518	620.492	202	1305.55	2462
		30.68	-1186.17	-720.581	616.935	211.5	1310.05	2477
		30.7	-1178.43	-719.812	621.719	216	1319.55	2473
		30.72	-1174.09	-721.364	629.303	225.5	1321.55	2466
		30.74	-1171.42	-722.176	635.008	227.5	1310.05	2453
		30.76	-1168.31	-723.704	638.297	216	1322.55	2448
		30.78	-1167.63	-723.865	655.494	228.5	1321.55	2432
		30.8	-1170.12	-726.947	656.837	227.5	1321.05	2429
		30.82	-1174.97	-730.571	644.63	227	1306.05	2450
		30.84	-1181.67	-731.859	640.897	212	1305.55	2458
		30.86	-1189.95	-734.186	641.453	211.5	1293.55	2430
		30.88	-1196.38	-738.131	639.313	199.5	1293.55	2422
		30.9	-1202.61	-737.183	628.405	199.5	1299.55	2401
		30.92	-1207.51	-737.438	629.187	205.5	1294.55	2420
		30.94	-1210.55	-739.074	610.026	200.5	1288.05	2455
		30.96	-1209.99	-743.173	597.741	194	1293.55	2471
		30.98	-1208.24	-741.438	573.428	199.5	1299.55	2460
		31	-1203.94	-742.268	554.512	205.5	1302.05	2430
		31.02	-1197.5	-741.009	549.462	208	1295.05	2438
		31.04	-1190.84	-740.23	535.104	201	1291.05	2423
		31.06	-1183.89	-741.603	539.618	197	1299.05	2402
		31.08	-1177.47	-741.827	548.144	205	1308.05	2420
		31.1	-1176.58	-741.734	553.156	214	1297.05	2428
		31.12	-1175.97	-743.877	566.261	203	1299.05	2411
		31.14	-1176.37	-744.174	578.718	205	1301.55	2403
		31.16	-1176.49	-747.206	592.748	207.5	1283.05	2411
		31.18	-1179.63	-749.893	595.022	189	1284.55	2428
		31.2	-1186.08	-751.188	601.486	190.5	1288.55	2444
		31.22	-1193.24	-753.108	594.268	194.5	1296.05	2443
		31.24	-1200.47	-751.552	592.742	202	1300.55	2431
		31.26	-1206.14	-750.862	589.392	206.5	1294.05	2427
		31.28	-1209.88	-752.227	592.363	200	1286.05	2425
		31.3	-1213.46	-751.417	582.551	192	1285.55	2449
		31.32	-1216.9	-751.783	571.763	191.5	1290.05	2473
		31.34	-1219.02	-751.04	548.612	196	1284.05	2452
		31.36	-1220.3	-751.184	542.896	190	1288.55	2408
		31.38	-1220.71	-750.489	522.259	194.5	1289.05	2389
		31.4	-1219.78	-752.047	504.931	195	1286.05	2395
		31.42	-1218.28	-754.475	504.096	192	1283.05	2436
		31.44	-1217.44	-752.387	492.895	189	1288.55	2413
		31.46	-1217.64	-755	499.099	194.5	1287.55	2427
		31.48	-1218.84	-754.259	496.044	193.5	1278.05	2414
		31.5	-1222.2	-756.38	490.362	184	1277.05	2409
		31.52	-1222.93	-756.544	492.918	183	1285.05	2421
		31.54	-1224.8	-758.626	498.522	191	1302.05	2403
		31.56	-1227.43	-762.756	487.943	208	1304.55	2395
		31.58	-1231.5	-764.398	477.754	210.5	1299.55	2404
		31.6	-1236.02	-765.806	481.542	205.5	1281.05	2397
		31.62	-1238.56	-766.216	486.675	187	1282.55	2400
		31.64	-1242.09	-764.815	494.026	188.5	1292.05	2427
		31.66	-1244.88	-764.584	510.567	198	1293.05	2405
		31.68	-1248.03	-767.086	522.477	199	1288.55	2392
		31.7	-1252.25	-767.007	514.76	194.5	1288.05	2396
		31.72	-1257.27	-766.321	520.945	194	1291.55	2395
		31.74	-1261.38	-767.039	523.73	197.5	1287.05	2419
		31.76	-1266.31	-769.294	518.066	193	1280.05	2412
		31.78	-1270.67	-770.843	523.301	186	1267.05	2407
		31.8	-1274.15	-771.336	536.909	173	1270.55	2384
		31.82	-1274.94	-772.291	544.885	176.5	1287.05	2388
		31.84	-1273.81	-772.667	540.365	193	1281.55	2415
		31.86	-1271.66	-772.476	541.499	187.5	1275.05	2401
		31.88	-1266.99	-772.066	517.007	181	1274.55	2400
		31.9	-1261.39	-772.666	517.192	180.5	1269.55	2394
		31.92	-1253.05	-772.699	504.715	175.5	1266.05	2392
		31.94	-1245.08	-774.354	484.946	172	1258.05	2419
		31.96	-1236.08	-776.317	452.537	164	1272.05	2391
		31.98	-1226.56	-776.871	456.327	178	1269.55	2373
		32	-1216.8	-779.27	467.747	175.5	1268.05	2393
		32.02	-1208.52	-777.08	476.002	174	1273.55	2381
		32.04	-1203.35	-777.148	472.476	179.5	1268.55	2375
		32.06	-1198.36	-778.475	475.202	174.5	1266.55	2396
		32.08	-1195.67	-778.227	468.908	172.5	1251.05	2402
		32.1	-1195.8	-778.284	456.534	157	1255.55	2386
		32.12	-1200.25	-780.347	461.54	161.5	1262.05	2383
		32.14	-1207.39	-781.439	455.492	168	1259.55	2376
		32.16	-1217.96	-781.814	446.927	165.5	1263.05	2389
		32.18	-1229.24	-781.083	448.063	169	1259.05	2390
		32.2	-1239.3	-782.555	454.834	165	1251.05	2378
		32.22	-1246.86	-782.118	445.618	157	1261.05	2365
		32.24	-1254.2	-782.081	447.902	167	1269.55	2384
		32.26	-1260.41	-783.155	437.693	175.5	1270.05	2390
		32.28	-1264.61	-785.464	429.911	176	1251.55	2374
		32.3	-1267.01	-785.724	439.393	157.5	1250.55	2376
		32.32	-1267.39	-787.311	430.554	156.5	1262.55	2363
		32.34	-1265.83	-787.472	426.914	168.5	1259.55	2351
		32.36	-1261.79	-788.889	432.509	165.5	1245.55	2348
		32.38	-1256.67	-790.446	437.639	151.5	1255.55	2365
		32.4	-1248.85	-791.15	454.666	161.5	1266.05	2368
		32.42	-1240.73	-790.686	459.278	172	1260.05	2366
		32.44	-1230.98	-790.112	458.173	166	1244.05	2382
		32.46	-1219.72	-792.411	455.124	150	1244.55	2363
		32.48	-1212.47	-792.824	458.171	150.5	1249.05	2372
		32.5	-1208.86	-792.842	463.467	155	1258.05	2358
		32.52	-1210.15	-793.476	476.458	164	1254.55	2356
		32.54	-1213.31	-793.537	470.037	160.5	1236.05	2375
		32.56	-1218.89	-794.602	470.074	142	1242.55	2365
		32.58	-1225.38	-796.593	465.269	148.5	1251.55	2352
		32.6	-1232.96	-798.625	464.552	157.5	1254.05	2356
		32.62	-1240.78	-797.684	460.548	160	1264.55	2355
		32.64	-1250.55	-800.635	463.251	170.5	1263.05	2354
		32.66	-1261.02	-805.065	451.663	169	1259.05	2389
		32.68	-1272.47	-804.021	455.189	165	1257.55	2409
		32.7	-1282.54	-801.047	449.798	163.5	1255.05	2383
		32.72	-1292.54	-802.345	433.585	161	1251.55	2379
		32.74	-1300.18	-801.971	430.493	157.5	1251.55	2377
		32.76	-1305.98	-802.161	425.326	157.5	1248.05	2351
		32.78	-1308.63	-802.63	425.48	154	1252.05	2354
		32.8	-1306.97	-801.681	435.364	158	1242.55	2355
		32.82	-1304.16	-800.251	421.549	148.5	1244.55	2347
		32.84	-1298.78	-798.019	416.748	150.5	1250.55	2344
		32.86	-1292.97	-799.692	406.374	156.5	1241.55	2360
		32.88	-1290.18	-798.295	406.263	147.5	1227.05	2362
		32.9	-1287.53	-798.834	408.706	133	1234.55	2365
		32.92	-1285.19	-799.56	421.15	140.5	1246.05	2344
		32.94	-1282.5	-800.52	413.311	152	1240.05	2343
		32.96	-1280.52	-802.649	413.991	146	1235.55	2321
		32.98	-1278.91	-805.487	398.827	141.5	1225.55	2329
		33	-1277.85	-806.475	396.144	131.5	1230.55	2334
		33.02	-1276.25	-807.828	408.817	136.5	1231.05	2333
		33.04	-1275.73	-809.117	401.252	137	1225.05	2335
		33.06	-1275.32	-809.678	392.356	131	1244.55	2346
		33.08	-1275.02	-806.976	386.749	150.5	1240.55	2330
		33.1	-1273.19	-805.622	387.444	146.5	1239.05	2322
		33.12	-1272.33	-808.019	397.962	145	1243.05	2336
		33.14	-1270.84	-808.626	422.039	149	1236.55	2338
		33.16	-1268.81	-808.88	421.987	142.5	1237.05	2328
		33.18	-1265.63	-808.775	425.945	143	1240.55	2341
		33.2	-1262.61	-806.292	417.467	146.5	1246.05	2370
		33.22	-1261.34	-806.291	418.594	152	1247.55	2354
		33.24	-1260.11	-806.345	427.516	153.5	1240.05	2327
		33.26	-1260.92	-809.003	423.26	146	1232.55	2322
		33.28	-1264.5	-809.595	429.405	138.5	1233.55	2344
		33.3	-1269.17	-811.086	432.324	139.5	1243.55	2299
		33.32	-1275.06	-810.372	446.215	149.5	1239.55	2317
		33.34	-1281.93	-811.769	444.408	145.5	1236.05	2344
		33.36	-1290.31	-814.962	437.506	142	1237.55	2343
		33.38	-1298.74	-816.455	426.11	143.5	1233.05	2363
		33.4	-1306.9	-816.788	430.523	139	1228.55	2356
		33.42	-1314.5	-817.85	413.856	134.5	1232.55	2329
		33.44	-1321.85	-818.66	397.89	138.5	1229.05	2321
		33.46	-1328.13	-818.042	397.574	135	1235.55	2316
		33.48	-1333.56	-815.973	395.656	141.5	1238.05	2304
		33.5	-1337.03	-814.877	399.391	144	1238.05	2306
		33.52	-1340.92	-815.427	402.076	144	1238.05	2322
		33.54	-1343.81	-814.376	390.356	144	1242.05	2320
		33.56	-1344.84	-813.646	377.53	148	1241.05	2323
		33.58	-1344.44	-812.404	368.954	147	1223.55	2325
		33.6	-1343.39	-811.321	365.236	129.5	1215.55	2311
		33.62	-1342.51	-814.414	363.002	121.5	1222.55	2299
		33.64	-1340.8	-813.99	360.104	128.5	1229.05	2292
		33.66	-1339.95	-814.615	353.341	135	1224.55	2326
		33.68	-1339.57	-813.773	340.969	130.5	1234.05	2312
		33.7	-1339.6	-814.685	338.785	140	1240.55	2330
		33.72	-1340.12	-815.412	346.871	146.5	1240.55	2344
		33.74	-1341.32	-815.628	344.083	146.5	1244.05	2335
		33.76	-1343.59	-817.006	339.829	150	1230.05	2326
		33.78	-1343.83	-816.486	332.633	136	1216.05	2331
		33.8	-1344.4	-817.025	335.743	122	1215.55	2329
		33.82	-1345.46	-818.474	322.362	121.5	1212.55	2315
		33.84	-1346.75	-817.014	332.552	118.5	1208.05	2307
		33.86	-1347.94	-815.422	334.952	114	1214.55	2316
		33.88	-1349.34	-816.183	336.591	120.5	1218.55	2305
		33.9	-1351.05	-815.697	323.567	124.5	1223.05	2325
		33.92	-1353.76	-816.725	313.805	129	1225.05	2320
		33.94	-1354.68	-817.592	320.851	131	1227.55	2315
		33.96	-1354.28	-820.903	331.068	133.5	1222.55	2308
		33.98	-1352.81	-822.161	326.736	128.5	1234.05	2298
		34	-1351.78	-823.887	331.312	140	1234.05	2272
		34.02	-1352.28	-824.372	314.342	140	1226.55	2279
		34.04	-1353.34	-823.921	306.461	132.5	1217.05	2302
		34.06	-1355.15	-824.384	308.845	123	1210.55	2289
		34.08	-1357.88	-826.677	302.157	116.5	1217.55	2292
		34.1	-1361.09	-826.786	305.195	123.5	1216.05	2327
		34.12	-1363.75	-825.734	312.092	122	1215.05	2301
		34.14	-1365.93	-825.064	327.498	121	1223.05	2294
		34.16	-1366.69	-826.208	338.764	129	1221.05	2277
		34.18	-1365.33	-826.671	341.839	127	1217.05	2275
		34.2	-1365.32	-826.481	345.742	123	1218.55	2307
		34.22	-1365	-825.93	330.427	124.5	1222.55	2315
		34.24	-1364.86	-823.656	336.776	128.5	1223.05	2302
		34.26	-1365.22	-825.2	342.97	129	1222.55	2305
		34.28	-1364.96	-826.05	341.172	128.5	1209.55	2281
		34.3	-1364.92	-826.74	326.393	115.5	1212.55	2293
		34.32	-1363.48	-828.948	339.864	118.5	1220.05	2306
		34.34	-1361.26	-829.869	348.12	126	1221.55	2295
		34.36	-1358.83	-830.692	344.238	127.5	1221.55	2289
		34.38	-1356.01	-830.441	328.398	127.5	1209.05	2304
		34.4	-1355.2	-830.228	323.985	115	1207.55	2315
		34.42	-1354.72	-829.542	299.287	113.5	1210.05	2279
		34.44	-1354.43	-830.087	289.135	116	1214.05	2275
		34.46	-1354.54	-832.364	285.476	120	1213.55	2286
		34.48	-1355.52	-832.478	280.134	119.5	1209.05	2285
		34.5	-1355.98	-831.472	289.307	115	1205.05	2277
		34.52	-1355.08	-831.968	289.543	111	1208.05	2304
		34.54	-1353.62	-833.884	285.927	114	1210.55	2298
		34.56	-1351.33	-834.583	277.083	116.5	1223.55	2277
		34.58	-1349.12	-835.315	265.193	129.5	1222.05	2283
		34.6	-1347.77	-836.138	255.839	128	1213.55	2285
		34.62	-1346.14	-836.172	256.251	119.5	1210.55	2275
		34.64	-1345.04	-836.938	278.014	116.5	1207.05	2256
		34.66	-1344.05	-838.174	292.579	113	1202.05	2250
		34.68	-1342.61	-838.384	294.882	108	1211.55	2246
		34.7	-1341.94	-840.208	302.728	117.5	1212.55	2256
		34.72	-1341.09	-839.479	313.221	118.5	1209.55	2270
		34.74	-1341.08	-839.142	316.859	115.5	1218.55	2276
		34.76	-1340.93	-838.842	321.237	124.5	1218.05	2284
		34.78	-1341.4	-838.137	326.923	124	1209.05	2282
		34.8	-1343.16	-837.989	331.297	115	1210.05	2300
		34.82	-1345.61	-837.924	335.708	116	1204.05	2277
		34.84	-1348.67	-837.861	339.592	110	1209.05	2265
		34.86	-1352.36	-837.8	342.948	115	1217.05	2280
		34.88	-1356.66	-837.742	345.776	123	1209.05	2273
		34.9	-1361.58	-837.685	348.076	115	1201.05	2271
		34.92	-1367.12	-837.631	349.849	107	1199.05	2261
		34.94	-1373.28	-837.579	351.093	105	1204.05	2257
		34.96	-1380.06	-837.53	351.81	110	1206.05	2264
		34.98	-1387.46	-837.482	351.999	112	1200.05	2291
		35	-1395.47	-837.437	351.66	106	1203.55	2298
		--	--	--	--	109.5	--	--
						--	--	--
						--	--	--
						--	--	--
						--	--	--
						--	--	--
						--	--	--
						--	--	--
						--	--	--
						--	--	--
						--	--	--
						--	--	--
						--	--	--
						--	--	--
						--	--	--
						--	--	--
						--	--	--
						--	--	--
						--	--	--
						--	--	--
						--	--	--
						--	--	--
						--	--	--
						--	--	--
						--	--	--
						--	--	--
						--	--	--
						--	--	--
						--	--	--
							--	2283
							--	2285
							--	2275
							--	2256
							--	2250
							--	2246
							--	2256
							--	2270
							--	2276
							--	2284
							--	2282
							--	2300
							--	2277
							--	2265
							--	2280
							--	2273
							--	2271
							--	2261
							--	2257
							--	2264
							--	2291
							--	2298

## Sheet: Figure 4a
			PDA	TFP	TFP-PDA pristine (60 °C)	TFP-PDA COF (145 °C)				The lines were moved vertically
		Wavenumber (cm-1)	Transmittance (a.u.)	Transmittance (a.u.)	Transmittance (a.u.)	Transmittance (a.u.)
		3990.43	4.32157	3.39975	2.40221	1.68757
		3989	4.32099	3.39948	2.40214	1.68733
		3987.57	4.32065	3.39922	2.40212	1.68715
		3986.15	4.32036	3.39903	2.40209	1.68707
		3984.72	4.31992	3.39892	2.402	1.68695
		3983.29	4.3192	3.39896	2.40187	1.68661
		3981.86	4.31832	3.39919	2.40177	1.68606
		3980.43	4.31751	3.39958	2.40177	1.68548
		3979	4.31695	3.39993	2.40186	1.68508
		3977.57	4.31656	3.4	2.40194	1.68487
		3976.14	4.31619	3.39973	2.40186	1.68465
		3974.71	4.31572	3.39933	2.4016	1.68426
		3973.28	4.31511	3.39902	2.40123	1.6837
		3971.85	4.31434	3.39886	2.4009	1.68315
		3970.42	4.31347	3.39863	2.40067	1.68271
		3968.99	4.31255	3.39825	2.40055	1.68241
		3967.57	4.31168	3.39787	2.40053	1.68219
		3966.14	4.31088	3.39768	2.40062	1.68204
		3964.71	4.31014	3.39772	2.40082	1.68191
		3963.28	4.3094	3.39789	2.401	1.68166
		3961.85	4.30862	3.39812	2.40101	1.68123
		3960.42	4.30781	3.39836	2.40086	1.68071
		3958.99	4.30701	3.39839	2.40072	1.6803
		3957.56	4.30621	3.39805	2.40067	1.68005
		3956.13	4.30545	3.39748	2.40064	1.67988
		3954.7	4.30486	3.39707	2.4006	1.67978
		3953.27	4.30454	3.39703	2.40059	1.67978
		3951.84	4.30444	3.39716	2.40063	1.67983
		3950.41	4.30426	3.39724	2.40065	1.67968
		3948.99	4.30375	3.39721	2.40041	1.6792
		3947.56	4.30288	3.39701	2.39992	1.6786
		3946.13	4.30184	3.39644	2.39959	1.67827
		3944.7	4.30087	3.39539	2.39974	1.67819
		3943.27	4.3	3.39424	2.4	1.6779
		3941.84	4.29908	3.3937	2.39983	1.67719
		3940.41	4.29806	3.394	2.39933	1.67643
		3938.98	4.29704	3.39436	2.3989	1.67612
		3937.55	4.29621	3.39413	2.39874	1.67636
		3936.12	4.2957	3.39382	2.39895	1.67693
		3934.69	4.2955	3.39436	2.39954	1.67742
		3933.26	4.29558	3.39564	2.40008	1.67737
		3931.83	4.29575	3.39677	2.40004	1.67652
		3930.41	4.2957	3.39718	2.39945	1.67526
		3928.98	4.29528	3.39667	2.39893	1.67437
		3927.55	4.29466	3.39517	2.39891	1.67426
		3926.12	4.29413	3.39321	2.39914	1.67453
		3924.69	4.29378	3.39197	2.39907	1.67454
		3923.26	4.29355	3.39218	2.39871	1.67417
		3921.83	4.29334	3.39303	2.3986	1.67389
		3920.4	4.29316	3.39324	2.39895	1.6739
		3918.97	4.29287	3.39259	2.39932	1.67379
		3917.54	4.29225	3.39202	2.39912	1.67304
		3916.11	4.2912	3.39221	2.39836	1.67181
		3914.68	4.28993	3.39251	2.39763	1.67077
		3913.25	4.28878	3.39208	2.39741	1.67039
		3911.83	4.28794	3.39119	2.39751	1.67062
		3910.4	4.2873	3.39107	2.39755	1.67121
		3908.97	4.28674	3.3924	2.39762	1.67213
		3907.54	4.28627	3.39449	2.39807	1.67337
		3906.11	4.286	3.39619	2.39877	1.67445
		3904.68	4.28599	3.39701	2.39906	1.67451
		3903.25	4.28615	3.39687	2.39867	1.67316
		3901.82	4.28621	3.39544	2.39811	1.67094
		3900.39	4.28577	3.39225	2.39768	1.66874
		3898.96	4.28466	3.38752	2.39703	1.66713
		3897.53	4.28326	3.38276	2.39621	1.66651
		3896.1	4.28224	3.38	2.39604	1.66712
		3894.67	4.28188	3.38	2.39696	1.66856
		3893.25	4.28181	3.38217	2.39814	1.66967
		3891.82	4.2814	3.38574	2.39819	1.66949
		3890.39	4.2804	3.38939	2.39708	1.66843
		3888.96	4.27927	3.39136	2.39648	1.66793
		3887.53	4.2785	3.39082	2.39724	1.66853
		3886.1	4.27807	3.38868	2.39791	1.66925
		3884.67	4.27754	3.38739	2.39742	1.6691
		3883.24	4.27659	3.38828	2.39688	1.66829
		3881.81	4.27524	3.38952	2.39718	1.66737
		3880.38	4.2737	3.38927	2.39722	1.66624
		3878.95	4.27225	3.388	2.39633	1.66513
		3877.52	4.27114	3.38705	2.39574	1.66492
		3876.09	4.27039	3.38636	2.39625	1.66587
		3874.67	4.26984	3.38563	2.39704	1.66714
		3873.24	4.26933	3.38627	2.39749	1.66778
		3871.81	4.26889	3.38867	2.39784	1.66744
		3870.38	4.26848	3.39031	2.39763	1.66624
		3868.95	4.26796	3.3894	2.39645	1.66481
		3867.52	4.26728	3.38655	2.39557	1.66416
		3866.09	4.26646	3.38323	2.39604	1.66449
		3864.66	4.26549	3.38036	2.39682	1.66478
		3863.23	4.26425	3.37914	2.39661	1.6641
		3861.8	4.26277	3.38037	2.39562	1.66299
		3860.37	4.26134	3.38212	2.39474	1.66272
		3858.94	4.26033	3.38221	2.39476	1.6639
		3857.51	4.26002	3.38146	2.39637	1.66612
		3856.08	4.26035	3.38236	2.39922	1.66804
		3854.66	4.26075	3.38517	2.40083	1.66767
		3853.23	4.26027	3.38751	2.39862	1.66396
		3851.8	4.25835	3.38739	2.39409	1.65912
		3850.37	4.2555	3.38423	2.39127	1.65672
		3848.94	4.2528	3.37812	2.39151	1.65758
		3847.51	4.251	3.37073	2.39338	1.66015
		3846.08	4.25014	3.36822	2.39525	1.66281
		3844.65	4.24982	3.37443	2.39633	1.66467
		3843.22	4.24959	3.38287	2.39663	1.6656
		3841.79	4.2492	3.3887	2.39683	1.66587
		3840.36	4.24863	3.39132	2.39744	1.66569
		3838.93	4.24778	3.39098	2.39778	1.66487
		3837.5	4.24652	3.38828	2.39687	1.66339
		3836.08	4.24485	3.38419	2.39523	1.66185
		3834.65	4.24283	3.37967	2.39427	1.6609
		3833.22	4.2405	3.37562	2.39436	1.66051
		3831.79	4.23794	3.37373	2.39469	1.66039
		3830.36	4.23538	3.37546	2.39476	1.6605
		3828.93	4.23314	3.37929	2.39481	1.66094
		3827.5	4.23138	3.3825	2.39483	1.66157
		3826.07	4.23015	3.38453	2.39469	1.66224
		3824.64	4.22949	3.38623	2.39507	1.66309
		3823.21	4.22941	3.38766	2.39626	1.66395
		3821.78	4.2296	3.38817	2.39667	1.66398
		3820.35	4.22969	3.3877	2.39532	1.66274
		3818.92	4.22972	3.38665	2.39414	1.66127
		3817.5	4.22995	3.38455	2.39461	1.66046
		3816.07	4.2303	3.38069	2.39503	1.65978
		3814.64	4.23039	3.37658	2.3939	1.65874
		3813.21	4.23009	3.37565	2.39257	1.65818
		3811.78	4.22971	3.37761	2.39267	1.659
		3810.35	4.2296	3.37975	2.39416	1.6609
		3808.92	4.22977	3.38245	2.39582	1.66261
		3807.49	4.23004	3.38679	2.39609	1.66305
		3806.06	4.23023	3.39102	2.39486	1.66247
		3804.63	4.2303	3.39296	2.39413	1.66208
		3803.2	4.23017	3.39205	2.39498	1.66223
		3801.77	4.2296	3.38894	2.39555	1.6619
		3800.34	4.22856	3.38557	2.39442	1.6606
		3798.92	4.22735	3.38359	2.39313	1.65938
		3797.49	4.2262	3.3819	2.39307	1.65898
		3796.06	4.22498	3.37913	2.39335	1.65898
		3794.63	4.22353	3.37719	2.39314	1.65894
		3793.2	4.22202	3.3787	2.3929	1.65911
		3791.77	4.22074	3.38203	2.39306	1.65971
		3790.34	4.21981	3.38493	2.39342	1.66053
		3788.91	4.21911	3.38789	2.39378	1.66122
		3787.48	4.21848	3.39135	2.39412	1.66162
		3786.05	4.21784	3.39425	2.39424	1.66164
		3784.62	4.21717	3.39579	2.39397	1.66139
		3783.19	4.21651	3.39609	2.39368	1.6613
		3781.76	4.21593	3.39544	2.39387	1.66163
		3780.34	4.21541	3.39402	2.39419	1.66198
		3778.91	4.21482	3.39247	2.39385	1.66167
		3777.48	4.21401	3.39169	2.393	1.66083
		3776.05	4.21299	3.39157	2.39251	1.66034
		3774.62	4.21191	3.39116	2.39279	1.66082
		3773.19	4.21098	3.39048	2.3937	1.66199
		3771.76	4.21024	3.39078	2.39467	1.66298
		3770.33	4.20954	3.39243	2.39488	1.66306
		3768.9	4.20873	3.3941	2.39417	1.66223
		3767.47	4.20772	3.3946	2.3933	1.66121
		3766.04	4.20642	3.39325	2.39272	1.6606
		3764.61	4.20479	3.39057	2.39226	1.66055
		3763.18	4.20302	3.38809	2.39224	1.66112
		3761.76	4.2014	3.38724	2.39297	1.66216
		3760.33	4.19999	3.38777	2.39373	1.66298
		3758.9	4.19856	3.38887	2.3935	1.66298
		3757.47	4.19697	3.39014	2.39251	1.66262
		3756.04	4.19542	3.39072	2.39207	1.66305
		3754.61	4.19419	3.38955	2.39311	1.66467
		3753.18	4.19322	3.3871	2.395	1.66636
		3751.75	4.19202	3.38538	2.39588	1.66625
		3750.32	4.19019	3.38533	2.39452	1.66384
		3748.89	4.18804	3.38516	2.3923	1.6611
		3747.46	4.18628	3.38263	2.39203	1.66011
		3746.03	4.18523	3.37705	2.39378	1.66043
		3744.6	4.18455	3.37056	2.3942	1.6604
		3743.18	4.18373	3.36807	2.39181	1.65991
		3741.75	4.18277	3.3703	2.38945	1.66051
		3740.32	4.1822	3.37264	2.38969	1.66308
		3738.89	4.1825	3.37346	2.39189	1.66674
		3737.46	4.18371	3.3752	2.39403	1.66963
		3736.03	4.18525	3.3795	2.39469	1.67004
		3734.6	4.18631	3.38363	2.39375	1.6677
		3733.17	4.18644	3.38502	2.39206	1.66425
		3731.74	4.18591	3.38321	2.39046	1.66194
		3730.31	4.1853	3.37868	2.38965	1.66178
		3728.88	4.185	3.37372	2.39011	1.66322
		3727.45	4.18516	3.37244	2.39128	1.66504
		3726.02	4.18566	3.37634	2.39201	1.66625
		3724.6	4.18622	3.38228	2.39195	1.66656
		3723.17	4.1866	3.38675	2.39162	1.66633
		3721.74	4.18671	3.38841	2.39141	1.66596
		3720.31	4.18669	3.38774	2.39127	1.66572
		3718.88	4.18671	3.38628	2.39115	1.66586
		3717.45	4.18687	3.38557	2.39112	1.66674
		3716.02	4.18718	3.38613	2.39156	1.66849
		3714.59	4.18767	3.38777	2.39265	1.67068
		3713.16	4.18831	3.39019	2.39363	1.67217
		3711.73	4.18887	3.39268	2.39327	1.67172
		3710.3	4.18902	3.39421	2.3915	1.66948
		3708.87	4.1887	3.39366	2.38958	1.66731
		3707.44	4.18812	3.39034	2.38866	1.66681
		3706.01	4.18757	3.38481	2.38901	1.66801
		3704.59	4.18726	3.3803	2.39021	1.66985
		3703.16	4.18718	3.38082	2.39128	1.67118
		3701.73	4.18714	3.38552	2.39129	1.67138
		3700.3	4.1869	3.39025	2.39037	1.67091
		3698.87	4.18643	3.39261	2.38951	1.67074
		3697.44	4.18588	3.39239	2.38923	1.67138
		3696.01	4.18543	3.39084	2.38923	1.6727
		3694.58	4.18519	3.39007	2.38938	1.67447
		3693.15	4.18517	3.39107	2.38997	1.67646
		3691.72	4.1853	3.39265	2.39094	1.67809
		3690.29	4.18537	3.39335	2.3914	1.67825
		3688.86	4.18507	3.39268	2.39038	1.6764
		3687.43	4.18429	3.39038	2.38824	1.67371
		3686.01	4.18325	3.38615	2.38665	1.672
		3684.58	4.18228	3.38056	2.38653	1.67194
		3683.15	4.18166	3.3762	2.38725	1.673
		3681.72	4.18152	3.37642	2.38787	1.67448
		3680.29	4.18185	3.38048	2.38826	1.67605
		3678.86	4.18246	3.38441	2.38906	1.67745
		3677.43	4.18295	3.38623	2.39015	1.6779
		3676	4.18278	3.38578	2.38984	1.67678
		3674.57	4.18171	3.38327	2.38754	1.67425
		3673.14	4.18027	3.37891	2.3858	1.67243
		3671.71	4.17916	3.37283	2.38638	1.67214
		3670.28	4.1785	3.36558	2.38729	1.67184
		3668.85	4.17786	3.35987	2.38638	1.67028
		3667.43	4.17691	3.35896	2.38468	1.66835
		3666	4.17577	3.36017	2.38409	1.66744
		3664.57	4.17466	3.35955	2.38454	1.66757
		3663.14	4.17361	3.3583	2.38492	1.668
		3661.71	4.17254	3.35998	2.38474	1.66822
		3660.28	4.17142	3.36391	2.38445	1.66815
		3658.85	4.17025	3.36665	2.3845	1.66751
		3657.42	4.16896	3.36708	2.38431	1.6658
		3655.99	4.16749	3.36594	2.38296	1.66313
		3654.56	4.16617	3.36396	2.38126	1.66096
		3653.13	4.16576	3.36103	2.38109	1.66063
		3651.7	4.16681	3.35671	2.38248	1.66127
		3650.27	4.169	3.3514	2.38322	1.65991
		3648.85	4.17113	3.34662	2.38163	1.65457
		3647.42	4.17201	3.34284	2.37852	1.64717
		3645.99	4.17154	3.33806	2.37591	1.64147
		3644.56	4.17055	3.33015	2.37483	1.63872
		3643.13	4.16978	3.31976	2.37482	1.63759
		3641.7	4.16942	3.3127	2.37488	1.63643
		3640.27	4.16926	3.31358	2.37449	1.63453
		3638.84	4.16914	3.31793	2.37381	1.63209
		3637.41	4.16907	3.32067	2.37312	1.62955
		3635.98	4.16916	3.32061	2.3724	1.62712
		3634.55	4.16948	3.31845	2.37151	1.62491
		3633.12	4.17002	3.31531	2.37079	1.62304
		3631.69	4.17073	3.31185	2.3709	1.62123
		3630.27	4.17135	3.30809	2.37119	1.61826
		3628.84	4.17144	3.30379	2.36967	1.61299
		3627.41	4.1707	3.29879	2.3662	1.60662
		3625.98	4.16944	3.293	2.36323	1.60202
		3624.55	4.16824	3.28604	2.36227	1.6003
		3623.12	4.16751	3.27792	2.36277	1.6002
		3621.69	4.16727	3.27143	2.36356	1.59975
		3620.26	4.16729	3.27016	2.36356	1.59749
		3618.83	4.16722	3.27154	2.36219	1.59329
		3617.4	4.16681	3.2714	2.36014	1.58858
		3615.97	4.16603	3.26843	2.35877	1.5849
		3614.54	4.16497	3.26279	2.3583	1.58229
		3613.11	4.16371	3.25565	2.35782	1.57986
		3611.69	4.16237	3.24944	2.35687	1.57715
		3610.26	4.16112	3.24556	2.35571	1.57424
		3608.83	4.15999	3.24256	2.35434	1.57102
		3607.4	4.15878	3.23897	2.35248	1.56748
		3605.97	4.1573	3.23514	2.35052	1.56422
		3604.54	4.1557	3.23164	2.34915	1.56186
		3603.11	4.15424	3.22813	2.34847	1.56018
		3601.68	4.15302	3.22454	2.34792	1.55839
		3600.25	4.15192	3.22186	2.34705	1.55591
		3598.82	4.15074	3.22033	2.34594	1.55288
		3597.39	4.14942	3.21846	2.34489	1.54963
		3595.96	4.148	3.215	2.34381	1.5463
		3594.53	4.14656	3.21023	2.34237	1.54294
		3593.11	4.14512	3.20534	2.34073	1.53999
		3591.68	4.1438	3.20085	2.33959	1.53792
		3590.25	4.14272	3.19642	2.33929	1.53647
		3588.82	4.14179	3.19199	2.33907	1.53453
		3587.39	4.14064	3.18824	2.33779	1.53122
		3585.96	4.13894	3.18539	2.33552	1.52703
		3584.53	4.13683	3.1823	2.33339	1.52331
		3583.1	4.13474	3.17765	2.33214	1.52056
		3581.67	4.13298	3.17165	2.33144	1.51819
		3580.24	4.13164	3.16667	2.33072	1.51551
		3578.81	4.13064	3.16452	2.32977	1.5124
		3577.38	4.12995	3.16359	2.32869	1.50913
		3575.95	4.12956	3.16171	2.32756	1.50599
		3574.53	4.12946	3.15841	2.32633	1.50315
		3573.1	4.12969	3.15423	2.32508	1.50089
		3571.67	4.13024	3.14989	2.32416	1.49937
		3570.24	4.13108	3.14575	2.32382	1.49825
		3568.81	4.13202	3.14183	2.32362	1.49643
		3567.38	4.13277	3.1381	2.32263	1.4929
		3565.95	4.13312	3.13442	2.32063	1.48807
		3564.52	4.13316	3.13022	2.31857	1.48361
		3563.09	4.13319	3.1247	2.31734	1.48057
		3561.66	4.13334	3.1176	2.31679	1.47844
		3560.23	4.13355	3.11054	2.31623	1.47626
		3558.8	4.13374	3.10637	2.31534	1.47367
		3557.37	4.13389	3.1052	2.31432	1.47097
		3555.94	4.13411	3.10454	2.31348	1.46848
		3554.52	4.13441	3.10279	2.31277	1.46615
		3553.09	4.13474	3.10001	2.31187	1.46364
		3551.66	4.13504	3.09674	2.31065	1.4609
		3550.23	4.13532	3.09322	2.30953	1.45828
		3548.8	4.13565	3.08935	2.30889	1.4561
		3547.37	4.13599	3.08513	2.30851	1.45415
		3545.94	4.13616	3.08092	2.30783	1.45187
		3544.51	4.136	3.07719	2.30668	1.44896
		3543.08	4.13545	3.0738	2.30539	1.44571
		3541.65	4.13467	3.07023	2.30424	1.44255
		3540.22	4.13383	3.06641	2.30331	1.43976
		3538.79	4.133	3.06286	2.30249	1.43728
		3537.36	4.13219	3.05993	2.30165	1.4348
		3535.94	4.13131	3.05729	2.30068	1.43208
		3534.51	4.13036	3.05445	2.29967	1.42915
		3533.08	4.12939	3.05123	2.29878	1.42633
		3531.65	4.12847	3.04777	2.29804	1.42382
		3530.22	4.12756	3.04429	2.29732	1.42145
		3528.79	4.12659	3.04081	2.29652	1.41902
		3527.36	4.12556	3.03725	2.29565	1.41654
		3525.93	4.12457	3.03352	2.2948	1.4142
		3524.5	4.12364	3.02952	2.29394	1.41195
		3523.07	4.12268	3.0253	2.29297	1.40951
		3521.64	4.12166	3.02127	2.29193	1.40673
		3520.21	4.12061	3.01787	2.29098	1.40386
		3518.78	4.11962	3.01511	2.29013	1.40119
		3517.36	4.11878	3.01258	2.28929	1.39883
		3515.93	4.11815	3.00994	2.28842	1.3967
		3514.5	4.11775	3.00715	2.28758	1.39467
		3513.07	4.11762	3.00434	2.28681	1.39254
		3511.64	4.11781	3.00158	2.28609	1.3901
		3510.21	4.1183	2.9989	2.28527	1.38733
		3508.78	4.11905	2.99631	2.28429	1.38453
		3507.35	4.11995	2.99363	2.28339	1.38213
		3505.92	4.12101	2.99052	2.28289	1.38034
		3504.49	4.12222	2.98695	2.28262	1.3788
		3503.06	4.12342	2.9834	2.28206	1.37697
		3501.63	4.1244	2.98033	2.28103	1.37471
		3500.2	4.1252	2.97773	2.2799	1.37235
		3498.78	4.12611	2.97522	2.27904	1.3702
		3497.35	4.12741	2.97265	2.27844	1.36817
		3495.92	4.12914	2.97021	2.27783	1.36594
		3494.49	4.13114	2.96807	2.27707	1.36346
		3493.06	4.13318	2.96607	2.27621	1.36094
		3491.63	4.13515	2.96392	2.27538	1.35859
		3490.2	4.13707	2.96152	2.27461	1.3565
		3488.77	4.13902	2.95896	2.27379	1.35457
		3487.34	4.14098	2.9564	2.27288	1.35263
		3485.91	4.14291	2.95391	2.27201	1.35061
		3484.48	4.14485	2.95145	2.27138	1.34856
		3483.05	4.14686	2.949	2.27088	1.34656
		3481.62	4.14883	2.94667	2.27022	1.34464
		3480.2	4.15057	2.94448	2.2693	1.34274
		3478.77	4.1521	2.94219	2.26832	1.34075
		3477.34	4.15358	2.93971	2.26742	1.33864
		3475.91	4.15514	2.93731	2.26657	1.33644
		3474.48	4.15675	2.93534	2.26571	1.3343
		3473.05	4.15832	2.93377	2.26487	1.3324
		3471.62	4.15988	2.93213	2.26406	1.3309
		3470.19	4.16147	2.93011	2.26327	1.32973
		3468.76	4.1631	2.92792	2.26249	1.32854
		3467.33	4.16472	2.92593	2.26172	1.32695
		3465.9	4.16633	2.92433	2.26098	1.32489
		3464.47	4.16801	2.92308	2.26024	1.32262
		3463.04	4.16985	2.92198	2.25947	1.32046
		3461.62	4.17191	2.92068	2.25863	1.31855
		3460.19	4.1742	2.91898	2.2578	1.3168
		3458.76	4.17667	2.91693	2.257	1.31504
		3457.33	4.17928	2.9148	2.25619	1.31319
		3455.9	4.18205	2.91293	2.25534	1.31135
		3454.47	4.18504	2.91146	2.2545	1.30963
		3453.04	4.18822	2.9102	2.25374	1.30806
		3451.61	4.19151	2.90884	2.25307	1.3066
		3450.18	4.1949	2.90735	2.25252	1.30525
		3448.75	4.1985	2.90595	2.25208	1.30391
		3447.32	4.20237	2.90472	2.25157	1.30244
		3445.89	4.20648	2.90362	2.25098	1.30084
		3444.46	4.21091	2.9025	2.25049	1.29928
		3443.04	4.2158	2.90126	2.25013	1.29794
		3441.61	4.22123	2.89998	2.24974	1.29678
		3440.18	4.22712	2.89886	2.24926	1.2958
		3438.75	4.23344	2.89804	2.24884	1.29504
		3437.32	4.24018	2.89741	2.24856	1.2944
		3435.89	4.24735	2.89687	2.24833	1.29365
		3434.46	4.25494	2.89645	2.24812	1.29263
		3433.03	4.26296	2.89625	2.24792	1.29138
		3431.6	4.2713	2.89624	2.24775	1.29006
		3430.17	4.27963	2.89623	2.24764	1.28877
		3428.74	4.28743	2.89603	2.24757	1.28749
		3427.31	4.29413	2.89561	2.24747	1.28619
		3425.88	4.29887	2.89513	2.24737	1.28493
		3424.46	4.3	2.89475	2.24741	1.28383
		3423.03	4.29562	2.89453	2.24769	1.28294
		3421.6	4.28079	2.89434	2.24809	1.28214
		3420.17	4.25064	2.89411	2.24834	1.28127
		3418.74	4.201	2.89387	2.24842	1.28031
		3417.31	4.12956	2.89365	2.2485	1.27949
		3415.88	4.0368	2.8935	2.24869	1.279
		3414.45	3.92831	2.89356	2.24893	1.27877
		3413.02	3.81792	2.8939	2.24917	1.27856
		3411.59	3.72599	2.89443	2.24944	1.27818
		3410.16	3.66962	2.89504	2.2498	1.27762
		3408.73	3.6533	2.8957	2.2503	1.27693
		3407.3	3.66746	2.89643	2.2509	1.27617
		3405.87	3.69355	2.89719	2.25154	1.27547
		3404.45	3.7133	2.89789	2.25216	1.27505
		3403.02	3.71741	2.89853	2.25271	1.27498
		3401.59	3.70763	2.89914	2.25325	1.27508
		3400.16	3.69232	2.89976	2.25392	1.27501
		3398.73	3.68002	2.90049	2.25462	1.27451
		3397.3	3.67485	2.90147	2.25534	1.2739
		3395.87	3.67548	2.90268	2.25605	1.27342
		3394.44	3.67671	2.90394	2.25677	1.27321
		3393.01	3.67239	2.90503	2.25742	1.27317
		3391.58	3.65813	2.90592	2.25795	1.27304
		3390.15	3.63296	2.90678	2.25836	1.27269
		3388.72	3.59995	2.90778	2.25875	1.2722
		3387.29	3.56558	2.90898	2.25918	1.27175
		3385.87	3.53732	2.91033	2.25968	1.27143
		3384.44	3.52017	2.91176	2.26027	1.27131
		3383.01	3.51397	2.91314	2.26096	1.27138
		3381.58	3.51318	2.91441	2.26177	1.2716
		3380.15	3.50944	2.91566	2.26264	1.27185
		3378.72	3.49646	2.91702	2.26347	1.27204
		3377.29	3.47449	2.9186	2.26422	1.27217
		3375.86	3.45024	2.92035	2.26491	1.27228
		3374.43	3.43215	2.92214	2.26559	1.27245
		3373	3.42551	2.92391	2.26627	1.27276
		3371.57	3.43122	2.92566	2.26693	1.27324
		3370.14	3.4471	2.92745	2.26756	1.2738
		3368.71	3.46956	2.92931	2.26821	1.27425
		3367.29	3.49517	2.93124	2.26891	1.27447
		3365.86	3.52154	2.93323	2.26971	1.27447
		3364.43	3.54741	2.93528	2.27062	1.27444
		3363	3.57219	2.93733	2.27153	1.27459
		3361.57	3.59553	2.93935	2.27227	1.27494
		3360.14	3.61717	2.94137	2.27279	1.27539
		3358.71	3.63697	2.94345	2.27318	1.27581
		3357.28	3.65498	2.94562	2.2736	1.27617
		3355.85	3.67133	2.94787	2.27403	1.27654
		3354.42	3.68618	2.95015	2.27441	1.27701
		3352.99	3.69961	2.95242	2.27473	1.27762
		3351.56	3.71159	2.95468	2.27506	1.27831
		3350.13	3.72195	2.95697	2.27548	1.27893
		3348.71	3.73045	2.95932	2.276	1.27939
		3347.28	3.73692	2.96174	2.27652	1.27979
		3345.85	3.74126	2.96416	2.27694	1.28028
		3344.42	3.74335	2.96655	2.27726	1.28091
		3342.99	3.74297	2.96892	2.2776	1.28163
		3341.56	3.73974	2.97133	2.27804	1.28236
		3340.13	3.73314	2.97376	2.27857	1.2831
		3338.7	3.72266	2.97617	2.27918	1.28383
		3337.27	3.70792	2.97852	2.27986	1.28446
		3335.84	3.68886	2.98082	2.28059	1.28498
		3334.41	3.66598	2.98308	2.28133	1.28547
		3332.98	3.64059	2.98529	2.28206	1.28605
		3331.55	3.61468	2.9875	2.28282	1.28676
		3330.13	3.59051	2.98977	2.28361	1.28753
		3328.7	3.56999	2.99215	2.28434	1.28835
		3327.27	3.55426	2.9946	2.28495	1.28917
		3325.84	3.54343	2.99699	2.28549	1.28995
		3324.41	3.53678	2.99924	2.28612	1.29068
		3322.98	3.53299	3.00133	2.28694	1.29136
		3321.55	3.53063	3.00328	2.28793	1.29205
		3320.12	3.52844	3.00516	2.289	1.29278
		3318.69	3.52567	3.00704	2.29006	1.29355
		3317.26	3.52197	3.00899	2.2911	1.29431
		3315.83	3.51738	3.01098	2.29209	1.29503
		3314.4	3.51216	3.01292	2.29296	1.29571
		3312.97	3.50666	3.01474	2.29367	1.29641
		3311.55	3.50126	3.01644	2.29426	1.29715
		3310.12	3.49628	3.01801	2.29481	1.29791
		3308.69	3.49194	3.01947	2.29535	1.29863
		3307.26	3.48835	3.02084	2.29594	1.29927
		3305.83	3.48561	3.02209	2.29666	1.29985
		3304.4	3.48374	3.02321	2.29754	1.30038
		3302.97	3.48269	3.02421	2.29849	1.30085
		3301.54	3.48241	3.02517	2.2994	1.3013
		3300.11	3.48289	3.0262	2.30017	1.3018
		3298.68	3.48413	3.02729	2.30073	1.30236
		3297.25	3.4861	3.02841	2.30111	1.30297
		3295.82	3.48867	3.0295	2.30141	1.30358
		3294.39	3.49162	3.03048	2.30181	1.30414
		3292.97	3.49478	3.03128	2.30237	1.30461
		3291.54	3.49806	3.03184	2.30304	1.30498
		3290.11	3.50145	3.03223	2.30367	1.3053
		3288.68	3.50498	3.0325	2.30422	1.30565
		3287.25	3.5086	3.03267	2.30469	1.30607
		3285.82	3.51226	3.03279	2.30511	1.30651
		3284.39	3.51593	3.03291	2.30548	1.30691
		3282.96	3.51958	3.03305	2.30581	1.30725
		3281.53	3.52317	3.03312	2.30616	1.30756
		3280.1	3.52672	3.03298	2.30652	1.30784
		3278.67	3.53024	3.03259	2.30686	1.30811
		3277.24	3.53373	3.032	2.30712	1.30838
		3275.81	3.53719	3.03129	2.30727	1.30865
		3274.38	3.54058	3.03054	2.30733	1.30891
		3272.96	3.54385	3.02976	2.30733	1.30915
		3271.53	3.54694	3.02896	2.3074	1.30938
		3270.1	3.54985	3.02818	2.30764	1.3096
		3268.67	3.55261	3.02756	2.30803	1.30981
		3267.24	3.5553	3.02722	2.30836	1.31002
		3265.81	3.55794	3.02723	2.30849	1.31021
		3264.38	3.56051	3.02759	2.30848	1.3104
		3262.95	3.56301	3.02828	2.30848	1.31057
		3261.52	3.56541	3.02923	2.3086	1.31072
		3260.09	3.5676	3.0303	2.30879	1.31085
		3258.66	3.56946	3.0314	2.30897	1.31096
		3257.23	3.57102	3.0325	2.30912	1.31106
		3255.8	3.5724	3.03359	2.30926	1.31115
		3254.38	3.5737	3.03465	2.30939	1.31124
		3252.95	3.5749	3.03564	2.30948	1.31137
		3251.52	3.57594	3.03653	2.30951	1.31156
		3250.09	3.57678	3.03733	2.30941	1.31175
		3248.66	3.57744	3.03811	2.3092	1.31191
		3247.23	3.5779	3.03895	2.30897	1.31202
		3245.8	3.5782	3.03987	2.30885	1.31208
		3244.37	3.57834	3.04075	2.30885	1.31214
		3242.94	3.5783	3.04149	2.30888	1.31223
		3241.51	3.57804	3.04205	2.30888	1.31234
		3240.08	3.57753	3.04252	2.30882	1.31246
		3238.65	3.5767	3.04304	2.30863	1.31258
		3237.22	3.5755	3.04372	2.30829	1.3127
		3235.8	3.57386	3.04449	2.30779	1.31283
		3234.37	3.57177	3.04519	2.30721	1.31298
		3232.94	3.56922	3.04574	2.3067	1.31315
		3231.51	3.56614	3.04617	2.30634	1.31333
		3230.08	3.56249	3.0465	2.30617	1.31352
		3228.65	3.55825	3.04674	2.30612	1.31367
		3227.22	3.55352	3.04698	2.30606	1.3138
		3225.79	3.54841	3.0473	2.30595	1.31394
		3224.36	3.54296	3.04776	2.30583	1.31415
		3222.93	3.53715	3.04829	2.30574	1.31443
		3221.5	3.53105	3.04879	2.3057	1.31472
		3220.07	3.52483	3.04923	2.30565	1.31495
		3218.64	3.51869	3.04959	2.3056	1.31512
		3217.22	3.51275	3.04985	2.30561	1.31533
		3215.79	3.50699	3.05	2.30569	1.31557
		3214.36	3.50137	3.05006	2.30582	1.31581
		3212.93	3.49594	3.05011	2.30597	1.31608
		3211.5	3.49081	3.05024	2.30618	1.31641
		3210.07	3.48609	3.05041	2.30642	1.31681
		3208.64	3.4818	3.05055	2.30664	1.31722
		3207.21	3.47795	3.05067	2.30686	1.31762
		3205.78	3.47451	3.05079	2.30714	1.31798
		3204.35	3.47148	3.05091	2.30745	1.31833
		3202.92	3.46888	3.051	2.30778	1.3187
		3201.49	3.4668	3.05104	2.30813	1.31912
		3200.06	3.46534	3.05108	2.30849	1.3196
		3198.64	3.46454	3.0511	2.30883	1.32006
		3197.21	3.46437	3.05109	2.3091	1.32047
		3195.78	3.46479	3.05104	2.30932	1.32084
		3194.35	3.46577	3.05091	2.30955	1.32121
		3192.92	3.46738	3.0507	2.30983	1.32159
		3191.49	3.46965	3.05046	2.31016	1.32201
		3190.06	3.47255	3.05026	2.31052	1.32248
		3188.63	3.47593	3.0501	2.31088	1.323
		3187.2	3.47965	3.04992	2.31121	1.32354
		3185.77	3.48365	3.04966	2.31152	1.32404
		3184.34	3.48795	3.04933	2.31176	1.32451
		3182.91	3.49252	3.04897	2.31195	1.32499
		3181.48	3.49729	3.0486	2.31216	1.32554
		3180.06	3.50224	3.04818	2.31245	1.32612
		3178.63	3.50746	3.04773	2.31282	1.32667
		3177.2	3.51293	3.04727	2.31317	1.32716
		3175.77	3.51853	3.04679	2.31349	1.32765
		3174.34	3.52409	3.04627	2.31379	1.32819
		3172.91	3.5296	3.04567	2.31406	1.32879
		3171.48	3.53508	3.04507	2.31424	1.32942
		3170.05	3.54055	3.04452	2.31431	1.33004
		3168.62	3.54597	3.04399	2.31438	1.33063
		3167.19	3.55129	3.0434	2.31456	1.33119
		3165.76	3.55645	3.04273	2.31486	1.33174
		3164.33	3.56141	3.04201	2.31516	1.33231
		3162.9	3.56623	3.04128	2.31537	1.33291
		3161.48	3.57096	3.04057	2.3155	1.33352
		3160.05	3.57564	3.03986	2.31563	1.33413
		3158.62	3.58023	3.03915	2.31576	1.33472
		3157.19	3.5847	3.03843	2.3158	1.33529
		3155.76	3.58911	3.03767	2.3157	1.3358
		3154.33	3.59349	3.03686	2.3155	1.33627
		3152.9	3.59778	3.03602	2.31537	1.33675
		3151.47	3.60185	3.03517	2.31543	1.33729
		3150.04	3.6057	3.0343	2.31565	1.33789
		3148.61	3.60941	3.03339	2.31589	1.33849
		3147.18	3.61309	3.03243	2.31603	1.33905
		3145.75	3.61675	3.03148	2.31605	1.33954
		3144.32	3.62032	3.03062	2.31598	1.33998
		3142.9	3.62381	3.02985	2.31586	1.34036
		3141.47	3.62727	3.02909	2.31572	1.3407
		3140.04	3.63068	3.02827	2.31558	1.34104
		3138.61	3.63395	3.02738	2.31545	1.34144
		3137.18	3.63707	3.02643	2.31535	1.34192
		3135.75	3.64005	3.02541	2.3153	1.34242
		3134.32	3.64299	3.02434	2.31522	1.3429
		3132.89	3.64592	3.02325	2.31499	1.3433
		3131.46	3.64886	3.0222	2.31466	1.34367
		3130.03	3.65181	3.0212	2.31439	1.34405
		3128.6	3.65473	3.0202	2.3143	1.34447
		3127.17	3.65759	3.01915	2.31432	1.34491
		3125.74	3.66046	3.01811	2.3143	1.34532
		3124.31	3.66343	3.01711	2.3142	1.34568
		3122.89	3.66655	3.0161	2.31395	1.34599
		3121.46	3.66975	3.01506	2.31351	1.34628
		3120.03	3.67289	3.014	2.31296	1.3466
		3118.6	3.67589	3.01292	2.31248	1.34693
		3117.17	3.67873	3.01182	2.31216	1.3473
		3115.74	3.6814	3.01071	2.31203	1.34768
		3114.31	3.68391	3.00964	2.31205	1.3481
		3112.88	3.68628	3.00866	2.31219	1.34854
		3111.45	3.68855	3.00776	2.31233	1.34896
		3110.02	3.69067	3.00693	2.31235	1.34936
		3108.59	3.69249	3.00619	2.31223	1.34979
		3107.16	3.69386	3.00557	2.31204	1.35028
		3105.73	3.69479	3.00502	2.31185	1.35084
		3104.31	3.69544	3.00448	2.31164	1.35141
		3102.88	3.69612	3.00395	2.31138	1.35189
		3101.45	3.69705	3.00346	2.31108	1.35227
		3100.02	3.69834	3.00303	2.31073	1.3526
		3098.59	3.69996	3.00265	2.3104	1.35297
		3097.16	3.70191	3.00229	2.3101	1.35341
		3095.73	3.70421	3.00193	2.30981	1.35385
		3094.3	3.70679	3.0016	2.30949	1.35423
		3092.87	3.7095	3.00137	2.30914	1.35452
		3091.44	3.71219	3.00122	2.30874	1.3547
		3090.01	3.71475	3.00114	2.30828	1.35479
		3088.58	3.71713	3.00112	2.30773	1.35484
		3087.15	3.71936	3.00116	2.30709	1.35491
		3085.73	3.72147	3.00124	2.30646	1.35502
		3084.3	3.72349	3.00128	2.30592	1.35518
		3082.87	3.72544	3.00127	2.30546	1.35535
		3081.44	3.72738	3.00121	2.30493	1.35549
		3080.01	3.72932	3.00113	2.30425	1.35558
		3078.58	3.73123	3.001	2.30353	1.35567
		3077.15	3.73299	3.0008	2.30297	1.35579
		3075.72	3.73447	3.00055	2.30264	1.35601
		3074.29	3.73559	3.0003	2.30242	1.35634
		3072.86	3.7364	3.0001	2.30218	1.35673
		3071.43	3.73711	2.99997	2.30182	1.35712
		3070	3.73801	2.99984	2.30139	1.35746
		3068.57	3.73931	2.99965	2.30099	1.35777
		3067.15	3.74106	2.99941	2.30071	1.35807
		3065.72	3.74322	2.99915	2.30054	1.35838
		3064.29	3.74556	2.9989	2.30037	1.35872
		3062.86	3.74767	2.99866	2.30011	1.35912
		3061.43	3.74909	2.99838	2.29979	1.35956
		3060	3.74974	2.99806	2.29947	1.35998
		3058.57	3.75016	2.99775	2.29921	1.36034
		3057.14	3.7513	2.9975	2.29899	1.36063
		3055.71	3.75366	2.99732	2.29877	1.3609
		3054.28	3.75675	2.99713	2.2985	1.36124
		3052.85	3.75917	2.99688	2.29823	1.36164
		3051.42	3.75923	2.99656	2.298	1.36206
		3049.99	3.75578	2.99623	2.29783	1.36243
		3048.57	3.74902	2.99591	2.2977	1.36275
		3047.14	3.74092	2.9956	2.29759	1.36303
		3045.71	3.73427	2.99525	2.29746	1.36329
		3044.28	3.73105	2.99479	2.29732	1.36353
		3042.85	3.73148	2.99425	2.29722	1.36375
		3041.42	3.73461	2.99371	2.29718	1.36398
		3039.99	3.73936	2.99327	2.29719	1.3642
		3038.56	3.74498	2.99294	2.29717	1.3644
		3037.13	3.75059	2.99266	2.29707	1.36454
		3035.7	3.7546	2.9924	2.29691	1.36461
		3034.27	3.75482	2.99218	2.29677	1.36466
		3032.84	3.74939	2.99205	2.29669	1.36474
		3031.41	3.73863	2.99208	2.29666	1.36489
		3029.99	3.72603	2.99234	2.29665	1.36508
		3028.56	3.71658	2.99278	2.29664	1.36531
		3027.13	3.71352	2.99329	2.29661	1.36553
		3025.7	3.71665	2.99384	2.29654	1.36574
		3024.27	3.72357	2.99449	2.29647	1.36595
		3022.84	3.73148	2.99529	2.2965	1.36622
		3021.41	3.73779	2.99617	2.29665	1.3666
		3019.98	3.73989	2.99706	2.29683	1.3671
		3018.55	3.73602	2.9979	2.29698	1.36768
		3017.12	3.72629	2.99868	2.29708	1.36829
		3015.69	3.71229	2.99941	2.29716	1.36891
		3014.26	3.69506	3.00012	2.29727	1.36952
		3012.83	3.6744	3.00079	2.29746	1.37014
		3011.41	3.65098	3.00137	2.29775	1.37078
		3009.98	3.62872	3.00185	2.29817	1.37147
		3008.55	3.61379	3.00221	2.29871	1.3722
		3007.12	3.61071	3.00245	2.29934	1.37294
		3005.69	3.61962	3.00255	2.29996	1.37365
		3004.26	3.63656	3.00256	2.30051	1.37428
		3002.83	3.65611	3.00255	2.30096	1.37485
		3001.4	3.67428	3.00257	2.30134	1.37542
		2999.97	3.68956	3.00269	2.30166	1.37602
		2998.54	3.70203	3.00298	2.30189	1.37663
		2997.11	3.71227	3.00344	2.30208	1.37719
		2995.68	3.72079	3.00404	2.30225	1.3777
		2994.25	3.72803	3.00474	2.3024	1.37817
		2992.83	3.73427	3.0055	2.30257	1.37859
		2991.4	3.73964	3.00623	2.30279	1.37898
		2989.97	3.74425	3.00686	2.30309	1.37935
		2988.54	3.74821	3.00739	2.30336	1.37975
		2987.11	3.75168	3.00789	2.30349	1.38017
		2985.68	3.75478	3.00832	2.30347	1.38058
		2984.25	3.75752	3.00855	2.3034	1.38093
		2982.82	3.75993	3.00855	2.30335	1.3812
		2981.39	3.76206	3.00837	2.3033	1.38141
		2979.96	3.764	3.0081	2.3032	1.38159
		2978.53	3.76578	3.00778	2.30302	1.38179
		2977.1	3.76738	3.00742	2.30281	1.38201
		2975.67	3.76874	3.00703	2.30259	1.38222
		2974.24	3.76987	3.00664	2.30241	1.38234
		2972.82	3.77079	3.00629	2.30225	1.38235
		2971.39	3.77156	3.00613	2.30208	1.38229
		2969.96	3.77221	3.00632	2.30186	1.38224
		2968.53	3.77279	3.00695	2.30158	1.38225
		2967.1	3.77336	3.00799	2.30118	1.38233
		2965.67	3.77399	3.00936	2.30069	1.38247
		2964.24	3.77475	3.01105	2.30018	1.38262
		2962.81	3.77569	3.01303	2.29972	1.38275
		2961.38	3.77683	3.01522	2.29931	1.38287
		2959.95	3.77813	3.01753	2.29896	1.38307
		2958.52	3.77958	3.01987	2.29868	1.3834
		2957.09	3.7811	3.02214	2.29847	1.38386
		2955.66	3.78256	3.02426	2.29826	1.3844
		2954.24	3.78389	3.02616	2.29803	1.38495
		2952.81	3.78508	3.02785	2.29781	1.38544
		2951.38	3.78619	3.02936	2.29763	1.38585
		2949.95	3.78724	3.03074	2.29747	1.38622
		2948.52	3.78824	3.03198	2.29734	1.38665
		2947.09	3.78918	3.03303	2.29722	1.38719
		2945.66	3.79007	3.03384	2.29712	1.38773
		2944.23	3.79096	3.0344	2.297	1.38815
		2942.8	3.7919	3.03481	2.29686	1.38837
		2941.37	3.79294	3.0352	2.29669	1.38842
		2939.94	3.7941	3.03557	2.29653	1.38835
		2938.51	3.79531	3.0359	2.29633	1.38823
		2937.08	3.79645	3.03617	2.29602	1.38809
		2935.66	3.79747	3.0364	2.29556	1.38797
		2934.23	3.79836	3.03663	2.29499	1.38787
		2932.8	3.79912	3.03691	2.29437	1.38774
		2931.37	3.79971	3.03724	2.29368	1.38754
		2929.94	3.80008	3.0376	2.29296	1.38723
		2928.51	3.80021	3.03796	2.2923	1.38689
		2927.08	3.80015	3.03833	2.29176	1.38662
		2925.65	3.79993	3.03873	2.29132	1.38649
		2924.22	3.79956	3.03913	2.29093	1.38651
		2922.79	3.79914	3.03948	2.29065	1.38661
		2921.36	3.79879	3.03975	2.29055	1.38677
		2919.93	3.79861	3.03996	2.29057	1.38698
		2918.5	3.7987	3.04014	2.29058	1.38728
		2917.08	3.79913	3.04026	2.29053	1.38772
		2915.65	3.7999	3.04026	2.29051	1.3883
		2914.22	3.80092	3.0401	2.29058	1.38899
		2912.79	3.8021	3.03968	2.29072	1.38969
		2911.36	3.80336	3.03892	2.29089	1.39029
		2909.93	3.80463	3.03772	2.29108	1.39078
		2908.5	3.80583	3.03601	2.29124	1.39117
		2907.07	3.80688	3.03369	2.29128	1.39151
		2905.64	3.80775	3.03064	2.29116	1.39181
		2904.21	3.8084	3.02675	2.29098	1.39212
		2902.78	3.80882	3.02187	2.29085	1.39248
		2901.35	3.80901	3.01578	2.29076	1.39286
		2899.92	3.80895	3.00823	2.29062	1.3932
		2898.5	3.8087	2.99906	2.29039	1.39344
		2897.07	3.8084	2.9885	2.29009	1.39358
		2895.64	3.8082	2.97735	2.28979	1.39372
		2894.21	3.80824	2.96693	2.28954	1.39392
		2892.78	3.80856	2.95865	2.28932	1.39422
		2891.35	3.80916	2.95335	2.28914	1.39457
		2889.92	3.81002	2.95089	2.28905	1.3949
		2888.49	3.81112	2.94995	2.28906	1.39514
		2887.06	3.81243	2.94869	2.28908	1.39531
		2885.63	3.8139	2.94575	2.28904	1.39543
		2884.2	3.8155	2.94131	2.28896	1.39559
		2882.77	3.81712	2.93714	2.28887	1.39583
		2881.34	3.81868	2.93555	2.28876	1.39611
		2879.92	3.82014	2.93797	2.28865	1.39634
		2878.49	3.82152	2.94432	2.28852	1.39647
		2877.06	3.82283	2.9534	2.28835	1.39652
		2875.63	3.82406	2.96365	2.28814	1.39656
		2874.2	3.8252	2.97378	2.2879	1.39664
		2872.77	3.82635	2.98303	2.28774	1.39679
		2871.34	3.82762	2.99109	2.28771	1.397
		2869.91	3.829	2.99794	2.28784	1.39725
		2868.48	3.83034	3.00372	2.28806	1.39752
		2867.05	3.83153	3.00863	2.28827	1.39775
		2865.62	3.83258	3.01287	2.28842	1.39791
		2864.19	3.8336	3.01655	2.28847	1.39799
		2862.76	3.8346	3.01971	2.28846	1.39804
		2861.34	3.83552	3.02234	2.28841	1.3981
		2859.91	3.83636	3.02446	2.28837	1.39821
		2858.48	3.83716	3.02615	2.28835	1.39833
		2857.05	3.838	3.02745	2.28837	1.39841
		2855.62	3.83885	3.02838	2.28841	1.39841
		2854.19	3.83964	3.02901	2.28849	1.39836
		2852.76	3.8404	3.0294	2.28865	1.39838
		2851.33	3.84117	3.02964	2.2889	1.39857
		2849.9	3.84203	3.02975	2.28922	1.39898
		2848.47	3.84298	3.0297	2.2896	1.39957
		2847.04	3.84401	3.02953	2.29002	1.40027
		2845.61	3.84504	3.02924	2.29045	1.40098
		2844.18	3.84603	3.02888	2.29085	1.40165
		2842.76	3.84699	3.02847	2.29124	1.40225
		2841.33	3.8479	3.02807	2.2916	1.40277
		2839.9	3.84877	3.02773	2.29194	1.40326
		2838.47	3.84959	3.02743	2.29228	1.40374
		2837.04	3.85035	3.02708	2.29264	1.40423
		2835.61	3.85103	3.02664	2.29301	1.40469
		2834.18	3.85167	3.02609	2.29336	1.40508
		2832.75	3.85232	3.02549	2.29372	1.4054
		2831.32	3.85303	3.02487	2.2941	1.4057
		2829.89	3.85371	3.02426	2.29445	1.40604
		2828.46	3.85432	3.02367	2.29471	1.40642
		2827.03	3.85489	3.02313	2.29488	1.4068
		2825.6	3.85549	3.02269	2.29501	1.40714
		2824.17	3.85611	3.02238	2.29515	1.40741
		2822.75	3.85669	3.02224	2.29535	1.40764
		2821.32	3.85724	3.02228	2.29561	1.40789
		2819.89	3.85777	3.02248	2.29588	1.40818
		2818.46	3.85834	3.02282	2.2961	1.40852
		2817.03	3.85895	3.02329	2.29624	1.40886
		2815.6	3.85953	3.02387	2.29631	1.40919
		2814.17	3.86003	3.02456	2.29635	1.40947
		2812.74	3.8604	3.02531	2.29639	1.40971
		2811.31	3.86068	3.02609	2.29645	1.40994
		2809.88	3.86099	3.02692	2.29652	1.4102
		2808.45	3.86138	3.02779	2.2966	1.41049
		2807.02	3.8618	3.02868	2.2967	1.41081
		2805.59	3.86219	3.02959	2.2968	1.41113
		2804.17	3.86255	3.03047	2.29686	1.41141
		2802.74	3.86289	3.0313	2.29688	1.41163
		2801.31	3.86319	3.03207	2.29688	1.41182
		2799.88	3.86337	3.03282	2.29694	1.41204
		2798.45	3.86342	3.03355	2.29708	1.41231
		2797.02	3.86337	3.03426	2.29726	1.41259
		2795.59	3.86321	3.03493	2.29737	1.41286
		2794.16	3.86291	3.03554	2.29737	1.41308
		2792.73	3.86246	3.03608	2.29731	1.41326
		2791.3	3.86191	3.03655	2.29721	1.4134
		2789.87	3.86126	3.03693	2.29712	1.41349
		2788.44	3.86052	3.03725	2.29705	1.41354
		2787.01	3.85972	3.03754	2.29704	1.41359
		2785.59	3.85887	3.03785	2.29705	1.41369
		2784.16	3.85797	3.03818	2.2971	1.41383
		2782.73	3.85703	3.03853	2.2972	1.41397
		2781.3	3.85608	3.03891	2.29731	1.41406
		2779.87	3.85516	3.03932	2.29735	1.4141
		2778.44	3.85423	3.03974	2.29729	1.41416
		2777.01	3.85327	3.04018	2.29718	1.41432
		2775.58	3.85223	3.04064	2.29709	1.41455
		2774.15	3.85111	3.04116	2.29707	1.41478
		2772.72	3.84995	3.04177	2.29708	1.41496
		2771.29	3.84879	3.04251	2.29709	1.41505
		2769.86	3.84767	3.04337	2.29708	1.41507
		2768.43	3.84663	3.04431	2.29709	1.41506
		2767.01	3.84568	3.04525	2.29714	1.41505
		2765.58	3.84481	3.04615	2.29721	1.41511
		2764.15	3.84402	3.04696	2.29724	1.41525
		2762.72	3.8433	3.04765	2.29723	1.41543
		2761.29	3.84268	3.04824	2.29718	1.41558
		2759.86	3.84226	3.0488	2.29714	1.41569
		2758.43	3.84211	3.04941	2.29711	1.41579
		2757	3.84223	3.05016	2.29707	1.41593
		2755.57	3.84254	3.05109	2.297	1.41615
		2754.14	3.84294	3.05221	2.29693	1.41647
		2752.71	3.84339	3.05349	2.29689	1.41687
		2751.28	3.84393	3.05488	2.29693	1.41729
		2749.85	3.84463	3.05635	2.29706	1.41766
		2748.43	3.8455	3.05789	2.29726	1.41794
		2747	3.84648	3.05947	2.29746	1.41818
		2745.57	3.84752	3.0611	2.29761	1.41844
		2744.14	3.84862	3.06278	2.29771	1.41877
		2742.71	3.84976	3.06454	2.29777	1.41919
		2741.28	3.85096	3.06637	2.29782	1.41968
		2739.85	3.85216	3.06829	2.29786	1.42018
		2738.42	3.8533	3.07029	2.29794	1.42063
		2736.99	3.85437	3.07239	2.29805	1.42104
		2735.56	3.8554	3.07456	2.29816	1.42142
		2734.13	3.85645	3.0768	2.29821	1.42183
		2732.7	3.85749	3.07908	2.29821	1.4223
		2731.27	3.85844	3.08134	2.29825	1.42282
		2729.85	3.85923	3.08352	2.29836	1.42336
		2728.42	3.85982	3.08559	2.29853	1.42386
		2726.99	3.86021	3.08753	2.29869	1.42426
		2725.56	3.8604	3.08934	2.29881	1.4246
		2724.13	3.86043	3.09101	2.29889	1.42491
		2722.7	3.86033	3.09257	2.29892	1.42527
		2721.27	3.86015	3.09405	2.29893	1.42567
		2719.84	3.85996	3.0954	2.29895	1.42608
		2718.41	3.85985	3.09658	2.299	1.42648
		2716.98	3.85989	3.09758	2.29909	1.42684
		2715.55	3.86009	3.09842	2.29923	1.42717
		2714.12	3.86038	3.09913	2.29938	1.42752
		2712.69	3.86068	3.09975	2.29953	1.42793
		2711.27	3.86092	3.10031	2.29965	1.42839
		2709.84	3.86103	3.10084	2.29974	1.42886
		2708.41	3.86097	3.10134	2.29981	1.42926
		2706.98	3.86076	3.1018	2.29987	1.42954
		2705.55	3.86049	3.10224	2.29993	1.42972
		2704.12	3.8602	3.10268	2.29997	1.42989
		2702.69	3.85991	3.10311	2.3	1.43008
		2701.26	3.85958	3.10351	2.30002	1.43034
		2699.83	3.85919	3.10386	2.30006	1.43067
		2698.4	3.85875	3.1042	2.30017	1.43105
		2696.97	3.85831	3.10452	2.30033	1.43141
		2695.54	3.85791	3.10485	2.3005	1.4317
		2694.11	3.85761	3.10522	2.30064	1.43194
		2692.68	3.85744	3.10563	2.30078	1.43218
		2691.26	3.85742	3.1061	2.30091	1.43248
		2689.83	3.85752	3.10663	2.30101	1.43287
		2688.4	3.85776	3.10725	2.30104	1.43329
		2686.97	3.85813	3.10798	2.30103	1.4337
		2685.54	3.85861	3.10881	2.30101	1.43402
		2684.11	3.85918	3.10976	2.301	1.43424
		2682.68	3.85984	3.11083	2.30097	1.43441
		2681.25	3.86062	3.112	2.30095	1.43458
		2679.82	3.86152	3.11328	2.30098	1.43482
		2678.39	3.86256	3.11464	2.30109	1.43515
		2676.96	3.86372	3.11609	2.30126	1.43555
		2675.53	3.86494	3.11759	2.30142	1.43592
		2674.1	3.86616	3.1191	2.30154	1.4362
		2672.68	3.86735	3.12056	2.30159	1.43636
		2671.25	3.86851	3.12191	2.30155	1.43648
		2669.82	3.86963	3.12317	2.30145	1.43668
		2668.39	3.87073	3.12439	2.30135	1.437
		2666.96	3.87177	3.12558	2.30129	1.4374
		2665.53	3.87272	3.12674	2.30128	1.43775
		2664.1	3.87356	3.12786	2.30129	1.43799
		2662.67	3.87429	3.12896	2.30133	1.43812
		2661.24	3.87486	3.13004	2.30143	1.43823
		2659.81	3.87528	3.13111	2.3016	1.4384
		2658.38	3.87555	3.1322	2.30174	1.4387
		2656.95	3.87566	3.13332	2.30178	1.4391
		2655.52	3.87561	3.13446	2.30168	1.43952
		2654.1	3.87542	3.13561	2.30153	1.43987
		2652.67	3.87515	3.13675	2.3014	1.44011
		2651.24	3.87492	3.13787	2.30132	1.44027
		2649.81	3.8749	3.13894	2.30125	1.44043
		2648.38	3.87521	3.13996	2.30121	1.44067
		2646.95	3.87586	3.14093	2.30122	1.44101
		2645.52	3.87677	3.14186	2.30129	1.4414
		2644.09	3.87777	3.14277	2.30137	1.44173
		2642.66	3.87879	3.14366	2.30144	1.44192
		2641.23	3.87977	3.14455	2.30147	1.44197
		2639.8	3.88068	3.14541	2.30148	1.44195
		2638.37	3.88143	3.14624	2.30151	1.44198
		2636.94	3.88198	3.147	2.30156	1.44214
		2635.52	3.88233	3.14769	2.30154	1.44239
		2634.09	3.8825	3.14827	2.30143	1.44265
		2632.66	3.88257	3.14872	2.3013	1.44284
		2631.23	3.88262	3.14903	2.30125	1.44289
		2629.8	3.88264	3.14923	2.30132	1.44285
		2628.37	3.88256	3.14935	2.30143	1.44284
		2626.94	3.88226	3.14942	2.30147	1.44292
		2625.51	3.88177	3.14944	2.30144	1.44312
		2624.08	3.8813	3.14943	2.30141	1.44337
		2622.65	3.88116	3.14942	2.30142	1.44359
		2621.22	3.88153	3.14944	2.30144	1.44371
		2619.79	3.88245	3.14948	2.30142	1.44373
		2618.36	3.88382	3.14956	2.30132	1.44371
		2616.94	3.88546	3.14966	2.30122	1.44378
		2615.51	3.88713	3.1498	2.30119	1.44397
		2614.08	3.88865	3.14999	2.30122	1.44424
		2612.65	3.88994	3.15023	2.30125	1.44451
		2611.22	3.89104	3.15054	2.30129	1.44471
		2609.79	3.89202	3.15093	2.30136	1.44483
		2608.36	3.89288	3.15143	2.30149	1.44489
		2606.93	3.89362	3.15205	2.30164	1.44497
		2605.5	3.89425	3.15278	2.30172	1.44517
		2604.07	3.89474	3.15361	2.3017	1.44549
		2602.64	3.89501	3.15453	2.30163	1.44588
		2601.21	3.89488	3.15557	2.30154	1.44624
		2599.78	3.89413	3.1567	2.30148	1.44649
		2598.36	3.89261	3.1579	2.30149	1.44663
		2596.93	3.89049	3.15916	2.30157	1.44672
		2595.5	3.88834	3.16048	2.3017	1.44687
		2594.07	3.88673	3.16187	2.30186	1.44715
		2592.64	3.88585	3.16334	2.30201	1.44754
		2591.21	3.88563	3.16489	2.30218	1.44796
		2589.78	3.88599	3.16648	2.30235	1.44829
		2588.35	3.8869	3.16809	2.3025	1.44848
		2586.92	3.88823	3.16964	2.3026	1.44857
		2585.49	3.88969	3.17108	2.30261	1.44867
		2584.06	3.89108	3.17236	2.30256	1.44886
		2582.63	3.89232	3.17345	2.30252	1.44917
		2581.2	3.89341	3.17433	2.30255	1.44953
		2579.78	3.89436	3.17501	2.30264	1.44985
		2578.35	3.89524	3.17551	2.30276	1.45006
		2576.92	3.8961	3.17584	2.30289	1.45015
		2575.49	3.89696	3.17604	2.30304	1.4502
		2574.06	3.89781	3.17611	2.30319	1.45033
		2572.63	3.89861	3.17607	2.30328	1.45059
		2571.2	3.89933	3.17591	2.3033	1.45095
		2569.77	3.90004	3.17569	2.30328	1.45129
		2568.34	3.90082	3.1755	2.30329	1.45153
		2566.91	3.90166	3.17544	2.30334	1.45163
		2565.48	3.90246	3.17562	2.30341	1.45166
		2564.05	3.90314	3.17608	2.30349	1.45172
		2562.62	3.90378	3.17686	2.30358	1.45187
		2561.2	3.90448	3.17792	2.30367	1.45214
		2559.77	3.90525	3.17923	2.30375	1.45247
		2558.34	3.90604	3.18073	2.30384	1.45275
		2556.91	3.90678	3.18238	2.30398	1.45292
		2555.48	3.9075	3.18415	2.30419	1.45298
		2554.05	3.9082	3.18598	2.3044	1.45304
		2552.62	3.90884	3.18785	2.30454	1.45315
		2551.19	3.90941	3.18972	2.30462	1.45336
		2549.76	3.90987	3.19157	2.30469	1.45366
		2548.33	3.91024	3.19338	2.30478	1.45397
		2546.9	3.91048	3.19515	2.30488	1.4542
		2545.47	3.91054	3.19688	2.30495	1.45431
		2544.04	3.91032	3.19859	2.30499	1.45435
		2542.61	3.90977	3.20028	2.30503	1.45443
		2541.19	3.90888	3.20195	2.30515	1.45461
		2539.76	3.90772	3.20362	2.30534	1.45489
		2538.33	3.90631	3.20529	2.30556	1.45522
		2536.9	3.90465	3.20695	2.30574	1.45551
		2535.47	3.90279	3.20857	2.30583	1.45569
		2534.04	3.90084	3.21015	2.30586	1.45574
		2532.61	3.89895	3.21172	2.30589	1.45576
		2531.18	3.89721	3.21327	2.30591	1.45585
		2529.75	3.89573	3.21479	2.30592	1.45605
		2528.32	3.89461	3.21629	2.30592	1.45635
		2526.89	3.89388	3.21776	2.30597	1.45663
		2525.46	3.89354	3.2192	2.30606	1.45683
		2524.03	3.89355	3.22058	2.30618	1.45693
		2522.61	3.89381	3.22188	2.30633	1.45697
		2521.18	3.89424	3.22311	2.30652	1.45703
		2519.75	3.8948	3.22426	2.30673	1.45718
		2518.32	3.89545	3.22535	2.30688	1.45746
		2516.89	3.8961	3.22641	2.30697	1.45779
		2515.46	3.89672	3.22745	2.30704	1.4581
		2514.03	3.89733	3.22848	2.30714	1.45828
		2512.6	3.89797	3.22951	2.30726	1.45835
		2511.17	3.89868	3.23054	2.30737	1.45837
		2509.74	3.89951	3.23152	2.30747	1.45845
		2508.31	3.90049	3.23244	2.30758	1.45866
		2506.88	3.9016	3.23334	2.30768	1.45898
		2505.45	3.90275	3.23424	2.30777	1.45932
		2504.03	3.90387	3.23518	2.30786	1.45958
		2502.6	3.90494	3.23615	2.30796	1.45973
		2501.17	3.90593	3.23712	2.30807	1.4598
		2499.74	3.90688	3.23809	2.3082	1.45987
		2498.31	3.9078	3.23904	2.30833	1.46003
		2496.88	3.90868	3.23997	2.30844	1.46027
		2495.45	3.9095	3.24087	2.30853	1.46057
		2494.02	3.91023	3.2417	2.30861	1.46083
		2492.59	3.9109	3.24246	2.30869	1.46101
		2491.16	3.91152	3.24315	2.30875	1.46108
		2489.73	3.91212	3.24378	2.30883	1.46108
		2488.3	3.9127	3.24431	2.30892	1.46112
		2486.87	3.91324	3.24469	2.30901	1.46125
		2485.45	3.91374	3.24487	2.30907	1.46146
		2484.02	3.91418	3.24484	2.30908	1.46168
		2482.59	3.91459	3.24458	2.30907	1.46182
		2481.16	3.91502	3.2441	2.30905	1.46187
		2479.73	3.91548	3.2434	2.30909	1.46187
		2478.3	3.91594	3.24251	2.3092	1.46186
		2476.87	3.91637	3.24148	2.30934	1.46193
		2475.44	3.9168	3.24037	2.30947	1.4621
		2474.01	3.91727	3.23929	2.30955	1.46233
		2472.58	3.91771	3.23834	2.30963	1.46253
		2471.15	3.91809	3.23763	2.30972	1.46263
		2469.72	3.91839	3.23726	2.30979	1.46261
		2468.29	3.91864	3.23728	2.30981	1.46255
		2466.87	3.91885	3.23768	2.30979	1.46255
		2465.44	3.91903	3.23841	2.30979	1.46267
		2464.01	3.91923	3.23941	2.30983	1.46288
		2462.58	3.91946	3.24061	2.3099	1.46311
		2461.15	3.91967	3.24196	2.30995	1.46331
		2459.72	3.91982	3.24346	2.31	1.46342
		2458.29	3.91995	3.24511	2.31006	1.46347
		2456.86	3.92011	3.24688	2.31015	1.46354
		2455.43	3.92029	3.24877	2.31025	1.4637
		2454	3.92042	3.25076	2.31038	1.46399
		2452.57	3.92048	3.25281	2.31051	1.46437
		2451.14	3.92058	3.25488	2.31061	1.46474
		2449.71	3.92077	3.2569	2.31066	1.46505
		2448.29	3.92108	3.25886	2.31071	1.46528
		2446.86	3.92147	3.26075	2.31075	1.46548
		2445.43	3.92183	3.26257	2.31081	1.46573
		2444	3.92213	3.26431	2.31087	1.46607
		2442.57	3.92236	3.26597	2.31093	1.46651
		2441.14	3.92263	3.26757	2.31098	1.46698
		2439.71	3.92301	3.26913	2.31108	1.4674
		2438.28	3.92354	3.27064	2.31123	1.46772
		2436.85	3.92421	3.2721	2.31143	1.46797
		2435.42	3.92498	3.27352	2.31164	1.46823
		2433.99	3.92576	3.27489	2.31181	1.46855
		2432.56	3.92652	3.27621	2.31191	1.46896
		2431.13	3.92729	3.27747	2.31197	1.46942
		2429.71	3.92807	3.27868	2.31202	1.46987
		2428.28	3.92884	3.27985	2.31211	1.47027
		2426.85	3.92956	3.28098	2.31225	1.4706
		2425.42	3.9302	3.28207	2.31245	1.47089
		2423.99	3.93078	3.28311	2.31265	1.4712
		2422.56	3.93129	3.28407	2.31283	1.47157
		2421.13	3.93169	3.28498	2.31296	1.472
		2419.7	3.93195	3.28584	2.31309	1.47242
		2418.27	3.93208	3.28667	2.31323	1.47278
		2416.84	3.93211	3.28745	2.3134	1.47306
		2415.41	3.932	3.28815	2.31358	1.47331
		2413.98	3.93166	3.28875	2.31371	1.47358
		2412.55	3.93104	3.28922	2.31382	1.4739
		2411.13	3.93018	3.28957	2.31393	1.47426
		2409.7	3.92925	3.2898	2.31404	1.47466
		2408.27	3.92847	3.28994	2.31416	1.47505
		2406.84	3.92804	3.29001	2.31428	1.47537
		2405.41	3.92805	3.29002	2.31438	1.4756
		2403.98	3.92847	3.28999	2.31447	1.47575
		2402.55	3.92922	3.28992	2.31458	1.47592
		2401.12	3.93014	3.28985	2.31472	1.47617
		2399.69	3.9311	3.2898	2.31486	1.47648
		2398.26	3.93202	3.28977	2.31499	1.47683
		2396.83	3.9329	3.28976	2.3151	1.47717
		2395.4	3.93376	3.28978	2.31522	1.47748
		2393.97	3.93455	3.28983	2.31531	1.47777
		2392.54	3.93523	3.28993	2.31539	1.47807
		2391.12	3.93579	3.29008	2.31547	1.47841
		2389.69	3.93628	3.29024	2.31557	1.4788
		2388.26	3.9367	3.29037	2.31569	1.47922
		2386.83	3.93709	3.29038	2.31585	1.47967
		2385.4	3.93746	3.29019	2.31602	1.48014
		2383.97	3.93784	3.28972	2.31613	1.4806
		2382.54	3.93824	3.28897	2.3161	1.48108
		2381.11	3.93864	3.288	2.31592	1.48159
		2379.68	3.93899	3.28694	2.31561	1.48213
		2378.25	3.93926	3.28596	2.31512	1.48269
		2376.82	3.93947	3.28521	2.31444	1.48322
		2375.39	3.93964	3.2848	2.31363	1.48368
		2373.96	3.93969	3.28477	2.31282	1.48405
		2372.54	3.93952	3.2851	2.31209	1.48437
		2371.11	3.93915	3.28566	2.31137	1.48466
		2369.68	3.93872	3.28626	2.31052	1.48494
		2368.25	3.93835	3.28669	2.30955	1.48523
		2366.82	3.93798	3.2868	2.30861	1.48554
		2365.39	3.93754	3.28662	2.30783	1.48584
		2363.96	3.93701	3.28625	2.30723	1.48603
		2362.53	3.93639	3.28581	2.30688	1.48608
		2361.1	3.9357	3.28535	2.30686	1.48602
		2359.67	3.93498	3.28495	2.30709	1.48594
		2358.24	3.93421	3.28476	2.30738	1.48588
		2356.81	3.93327	3.28485	2.30778	1.48585
		2355.38	3.93214	3.28519	2.30843	1.4858
		2353.96	3.93108	3.28585	2.3094	1.48573
		2352.53	3.93033	3.28701	2.31063	1.48576
		2351.1	3.92986	3.28886	2.31199	1.48605
		2349.67	3.92944	3.2914	2.31317	1.48674
		2348.24	3.92897	3.29453	2.31379	1.48778
		2346.81	3.92847	3.29813	2.31365	1.4889
		2345.38	3.92787	3.30194	2.31282	1.48975
		2343.95	3.92688	3.30521	2.31181	1.49015
		2342.52	3.92531	3.30715	2.31121	1.49022
		2341.09	3.92334	3.30754	2.31117	1.49017
		2339.66	3.92143	3.30663	2.31146	1.49017
		2338.23	3.92007	3.30506	2.31181	1.49024
		2336.8	3.91954	3.30385	2.3121	1.4904
		2335.38	3.91976	3.3037	2.3124	1.49068
		2333.95	3.92045	3.3045	2.31276	1.49106
		2332.52	3.92131	3.30575	2.3131	1.49145
		2331.09	3.92213	3.3071	2.3134	1.49178
		2329.66	3.92283	3.3084	2.31377	1.49197
		2328.23	3.92341	3.30968	2.31432	1.4921
		2326.8	3.92387	3.31094	2.31495	1.49224
		2325.37	3.92427	3.31223	2.31558	1.49246
		2323.94	3.92468	3.3136	2.31619	1.49274
		2322.51	3.92516	3.31513	2.3168	1.49303
		2321.08	3.92566	3.31682	2.31736	1.49332
		2319.65	3.92603	3.31858	2.31788	1.49358
		2318.22	3.92621	3.32035	2.31845	1.49383
		2316.8	3.92628	3.32215	2.31909	1.49411
		2315.37	3.92629	3.32404	2.31971	1.49442
		2313.94	3.92625	3.32602	2.32018	1.49476
		2312.51	3.92615	3.32805	2.32053	1.49511
		2311.08	3.92602	3.32998	2.3209	1.49545
		2309.65	3.92584	3.33167	2.32135	1.49579
		2308.22	3.92564	3.33307	2.32186	1.49612
		2306.79	3.92549	3.33418	2.32231	1.49645
		2305.36	3.92553	3.33506	2.32267	1.49678
		2303.93	3.92579	3.33585	2.32297	1.49711
		2302.5	3.92624	3.33665	2.32327	1.49746
		2301.07	3.92681	3.33754	2.32361	1.49783
		2299.64	3.92746	3.33849	2.32396	1.49824
		2298.22	3.92814	3.33939	2.32426	1.49866
		2296.79	3.92879	3.34012	2.32452	1.49907
		2295.36	3.92934	3.34066	2.32479	1.49943
		2293.93	3.92981	3.34109	2.32508	1.49974
		2292.5	3.93026	3.34149	2.32535	1.50004
		2291.07	3.9307	3.34191	2.32556	1.50033
		2289.64	3.93107	3.34236	2.32573	1.50066
		2288.21	3.93133	3.34285	2.32587	1.50101
		2286.78	3.93149	3.34341	2.32601	1.50136
		2285.35	3.93163	3.34403	2.3262	1.50173
		2283.92	3.9318	3.34472	2.32647	1.5021
		2282.49	3.93196	3.34542	2.32675	1.5025
		2281.06	3.93205	3.34613	2.32693	1.5029
		2279.64	3.93208	3.34681	2.32702	1.50332
		2278.21	3.93214	3.34745	2.32709	1.50373
		2276.78	3.93232	3.348	2.32721	1.50415
		2275.35	3.93263	3.34845	2.32736	1.50455
		2273.92	3.93307	3.34883	2.32749	1.50493
		2272.49	3.9336	3.34916	2.32757	1.50528
		2271.06	3.93424	3.34945	2.32762	1.50561
		2269.63	3.93499	3.3497	2.3277	1.50593
		2268.2	3.93583	3.3499	2.32783	1.50627
		2266.77	3.93675	3.35005	2.32802	1.50663
		2265.34	3.93777	3.35013	2.32825	1.507
		2263.91	3.93889	3.35015	2.3285	1.50736
		2262.48	3.94005	3.35011	2.32872	1.5077
		2261.06	3.94119	3.35	2.32889	1.50803
		2259.63	3.94229	3.34982	2.32901	1.50834
		2258.2	3.94337	3.34955	2.32913	1.50864
		2256.77	3.94448	3.34918	2.32928	1.50896
		2255.34	3.94563	3.34873	2.32948	1.50931
		2253.91	3.94678	3.34821	2.32966	1.50968
		2252.48	3.94789	3.34766	2.32983	1.51003
		2251.05	3.94893	3.3471	2.32997	1.51034
		2249.62	3.94993	3.34653	2.33009	1.51057
		2248.19	3.95092	3.346	2.33018	1.51084
		2246.76	3.9519	3.34552	2.33023	1.51114
		2245.33	3.95285	3.34511	2.33027	1.5115
		2243.9	3.95374	3.34479	2.33032	1.51192
		2242.47	3.95458	3.34457	2.33047	1.51235
		2241.05	3.95541	3.3445	2.3307	1.51273
		2239.62	3.95625	3.34457	2.33094	1.51305
		2238.19	3.95708	3.34478	2.33109	1.51332
		2236.76	3.95788	3.34511	2.33117	1.51356
		2235.33	3.95864	3.34555	2.33127	1.51385
		2233.9	3.95931	3.34609	2.3314	1.51419
		2232.47	3.95991	3.3467	2.33154	1.51459
		2231.04	3.96051	3.34739	2.33167	1.51497
		2229.61	3.96113	3.34815	2.33181	1.51529
		2228.18	3.96173	3.34901	2.33198	1.51554
		2226.75	3.96225	3.34997	2.33215	1.51578
		2225.32	3.96269	3.351	2.33231	1.51607
		2223.89	3.96302	3.35205	2.33248	1.51643
		2222.47	3.96323	3.35308	2.33265	1.51682
		2221.04	3.96332	3.35405	2.33281	1.51721
		2219.61	3.96331	3.35494	2.33294	1.51755
		2218.18	3.96322	3.35573	2.33306	1.51782
		2216.75	3.96302	3.3564	2.33316	1.51806
		2215.32	3.96272	3.35695	2.33326	1.5183
		2213.89	3.96237	3.3574	2.33334	1.51858
		2212.46	3.96203	3.35776	2.3334	1.51893
		2211.03	3.9617	3.35801	2.33347	1.51932
		2209.6	3.96134	3.35814	2.33357	1.51967
		2208.17	3.96098	3.35818	2.33371	1.51995
		2206.74	3.96065	3.35817	2.33385	1.52014
		2205.31	3.96041	3.35812	2.33399	1.52032
		2203.89	3.96029	3.35806	2.33415	1.52053
		2202.46	3.96031	3.358	2.33432	1.52081
		2201.03	3.96042	3.35793	2.33447	1.52116
		2199.6	3.96057	3.35786	2.33459	1.52149
		2198.17	3.9606	3.35779	2.33466	1.52175
		2196.74	3.96036	3.35772	2.33473	1.52193
		2195.31	3.95981	3.35765	2.33481	1.52206
		2193.88	3.95915	3.35763	2.3349	1.52221
		2192.45	3.95878	3.35765	2.33496	1.52243
		2191.02	3.959	3.35773	2.335	1.52271
		2189.59	3.95977	3.35784	2.33507	1.52301
		2188.16	3.96081	3.35797	2.33521	1.52328
		2186.73	3.96184	3.35812	2.33542	1.52348
		2185.31	3.96284	3.35825	2.33565	1.52361
		2183.88	3.96391	3.35834	2.33588	1.52373
		2182.45	3.96513	3.35838	2.33608	1.52389
		2181.02	3.96643	3.35839	2.33622	1.52412
		2179.59	3.96778	3.35842	2.33632	1.52444
		2178.16	3.9693	3.35848	2.33642	1.52478
		2176.73	3.9711	3.3586	2.33651	1.52508
		2175.3	3.97306	3.35875	2.3366	1.52532
		2173.87	3.97491	3.35894	2.33668	1.5255
		2172.44	3.97647	3.35916	2.33681	1.52568
		2171.01	3.97778	3.3594	2.33697	1.52592
		2169.58	3.97894	3.35964	2.33711	1.52626
		2168.15	3.98002	3.35987	2.33722	1.52666
		2166.73	3.981	3.36009	2.33734	1.52705
		2165.3	3.98184	3.36032	2.33748	1.52736
		2163.87	3.98251	3.36059	2.33764	1.52758
		2162.44	3.98308	3.36093	2.33777	1.52776
		2161.01	3.98362	3.36133	2.33789	1.52799
		2159.58	3.98416	3.36177	2.338	1.52831
		2158.15	3.98467	3.36223	2.33813	1.52874
		2156.72	3.9851	3.36273	2.33829	1.52918
		2155.29	3.98544	3.36328	2.33847	1.52955
		2153.86	3.98575	3.3639	2.33867	1.52983
		2152.43	3.9861	3.3646	2.33889	1.53003
		2151	3.98652	3.36539	2.33911	1.53026
		2149.57	3.98696	3.36626	2.33929	1.53056
		2148.15	3.98738	3.36721	2.3394	1.53097
		2146.72	3.98775	3.36823	2.33948	1.53142
		2145.29	3.98807	3.36926	2.33959	1.53186
		2143.86	3.98836	3.37028	2.33975	1.53221
		2142.43	3.98866	3.37125	2.33993	1.53246
		2141	3.98899	3.37218	2.34012	1.53267
		2139.57	3.98935	3.37306	2.34033	1.53292
		2138.14	3.98974	3.3739	2.34054	1.53327
		2136.71	3.99017	3.37468	2.34075	1.53371
		2135.28	3.99063	3.37539	2.34095	1.53416
		2133.85	3.99113	3.37601	2.34116	1.53455
		2132.42	3.99169	3.37654	2.34136	1.53485
		2130.99	3.99228	3.37698	2.34156	1.53509
		2129.57	3.99286	3.37738	2.34174	1.53535
		2128.14	3.99338	3.37775	2.3419	1.53571
		2126.71	3.99383	3.37813	2.34205	1.53618
		2125.28	3.99422	3.37851	2.3422	1.5367
		2123.85	3.99458	3.37886	2.34237	1.53717
		2122.42	3.99489	3.37918	2.34255	1.53753
		2120.99	3.99512	3.37946	2.34272	1.53777
		2119.56	3.99521	3.3797	2.34293	1.53798
		2118.13	3.99517	3.37987	2.3432	1.53826
		2116.7	3.99505	3.38001	2.3435	1.53865
		2115.27	3.99489	3.38015	2.34376	1.53913
		2113.84	3.99471	3.38032	2.34393	1.53962
		2112.41	3.99447	3.38051	2.34403	1.54002
		2110.99	3.99419	3.38069	2.34413	1.54027
		2109.56	3.99392	3.38086	2.34425	1.54043
		2108.13	3.99368	3.38102	2.34434	1.54059
		2106.7	3.99349	3.3812	2.34442	1.54085
		2105.27	3.99329	3.38139	2.34451	1.54122
		2103.84	3.99305	3.38157	2.34465	1.54164
		2102.41	3.9928	3.38175	2.34484	1.542
		2100.98	3.99257	3.38192	2.34505	1.54224
		2099.55	3.99237	3.3821	2.34526	1.54233
		2098.12	3.99223	3.38229	2.34542	1.5424
		2096.69	3.99221	3.38247	2.34556	1.54254
		2095.26	3.99235	3.38262	2.34569	1.54283
		2093.83	3.99274	3.38274	2.34577	1.54323
		2092.4	3.9934	3.38282	2.34587	1.54363
		2090.98	3.99427	3.38287	2.34602	1.54394
		2089.55	3.9952	3.38291	2.34623	1.5441
		2088.12	3.99608	3.38293	2.34643	1.54417
		2086.69	3.99688	3.3829	2.34658	1.54427
		2085.26	3.99765	3.3828	2.34667	1.54448
		2083.83	3.9984	3.38268	2.34671	1.54482
		2082.4	3.9991	3.38258	2.34674	1.5452
		2080.97	3.99973	3.38251	2.3468	1.54552
		2079.54	4.0003	3.38241	2.34689	1.54572
		2078.11	4.00081	3.38222	2.34701	1.54581
		2076.68	4.00124	3.38194	2.34712	1.5459
		2075.25	4.00158	3.38157	2.3472	1.54609
		2073.82	4.00181	3.38113	2.34728	1.54645
		2072.4	4.00189	3.38061	2.34737	1.54692
		2070.97	4.00184	3.38002	2.34745	1.54738
		2069.54	4.0017	3.3794	2.34754	1.54774
		2068.11	4.00153	3.37877	2.34767	1.54799
		2066.68	4.00136	3.37817	2.3479	1.54818
		2065.25	4.00117	3.37762	2.34814	1.54839
		2063.82	4.00092	3.37709	2.34828	1.5487
		2062.39	4.00061	3.37653	2.34835	1.54914
		2060.96	4.00026	3.37588	2.34844	1.54966
		2059.53	3.99989	3.37516	2.34855	1.55013
		2058.1	3.99948	3.37453	2.34867	1.55046
		2056.67	3.99902	3.37411	2.3488	1.55069
		2055.24	3.9985	3.37383	2.34895	1.55095
		2053.82	3.99795	3.37355	2.34912	1.55138
		2052.39	3.99736	3.37323	2.34927	1.55198
		2050.96	3.99673	3.37293	2.34943	1.55268
		2049.53	3.99606	3.37268	2.3496	1.55335
		2048.1	3.99533	3.37249	2.34978	1.5539
		2046.67	3.99457	3.37239	2.34997	1.55434
		2045.24	3.99385	3.37243	2.35017	1.55476
		2043.81	3.99323	3.3726	2.35041	1.55525
		2042.38	3.99275	3.37288	2.35065	1.55587
		2040.95	3.99243	3.37325	2.35084	1.55661
		2039.52	3.99225	3.37366	2.35097	1.55736
		2038.09	3.9922	3.37402	2.35111	1.55803
		2036.66	3.99229	3.3743	2.35128	1.55857
		2035.24	3.99251	3.37458	2.35143	1.55901
		2033.81	3.99284	3.37497	2.35157	1.55947
		2032.38	3.99323	3.37552	2.35174	1.56007
		2030.95	3.99365	3.37611	2.35197	1.56081
		2029.52	3.99406	3.37665	2.35225	1.56162
		2028.09	3.99447	3.37711	2.35253	1.56237
		2026.66	3.99488	3.37754	2.35278	1.56297
		2025.23	3.9953	3.37792	2.353	1.56341
		2023.8	3.99568	3.37809	2.35317	1.56381
		2022.37	3.996	3.37787	2.35332	1.56432
		2020.94	3.9963	3.3773	2.35348	1.56505
		2019.51	3.99661	3.3769	2.35377	1.56596
		2018.08	3.99693	3.37721	2.3541	1.56687
		2016.66	3.99715	3.37816	2.35432	1.56756
		2015.23	3.9972	3.37907	2.35441	1.56801
		2013.8	3.99714	3.37938	2.35457	1.56836
		2012.37	3.99706	3.37897	2.35485	1.56882
		2010.94	3.997	3.37812	2.35514	1.56948
		2009.51	3.99691	3.37722	2.35536	1.57033
		2008.08	3.9967	3.37653	2.35555	1.57125
		2006.65	3.99634	3.37614	2.35577	1.5721
		2005.22	3.99584	3.37616	2.35602	1.57276
		2003.79	3.99523	3.3768	2.35628	1.57325
		2002.36	3.99449	3.37814	2.35656	1.57369
		2000.93	3.99363	3.38001	2.35689	1.57422
		1999.5	3.99264	3.38204	2.35725	1.57494
		1998.08	3.9915	3.38384	2.35757	1.57582
		1996.65	3.99024	3.38525	2.35781	1.57674
		1995.22	3.98892	3.3863	2.35812	1.5776
		1993.79	3.98756	3.38712	2.35861	1.57831
		1992.36	3.9861	3.38785	2.35908	1.57883
		1990.93	3.98449	3.38858	2.35933	1.57929
		1989.5	3.98271	3.3892	2.35947	1.57989
		1988.07	3.98089	3.38949	2.35974	1.5807
		1986.64	3.97915	3.3895	2.36009	1.58163
		1985.21	3.9776	3.3897	2.36045	1.58249
		1983.78	3.97629	3.39047	2.36083	1.58319
		1982.35	3.97522	3.39166	2.36122	1.58372
		1980.92	3.97437	3.3929	2.36157	1.58422
		1979.5	3.9737	3.39398	2.36186	1.58485
		1978.07	3.9732	3.39487	2.36213	1.58571
		1976.64	3.97287	3.39558	2.3624	1.58675
		1975.21	3.97266	3.39612	2.36267	1.58779
		1973.78	3.97255	3.39657	2.36294	1.58865
		1972.35	3.97253	3.39697	2.36319	1.5893
		1970.92	3.97262	3.39733	2.36352	1.5899
		1969.49	3.9729	3.39764	2.36404	1.59063
		1968.06	3.97338	3.39791	2.36463	1.59155
		1966.63	3.97396	3.39813	2.36502	1.59256
		1965.2	3.97454	3.39825	2.36522	1.59355
		1963.77	3.97514	3.39809	2.36547	1.59443
		1962.34	3.97581	3.39756	2.36584	1.59516
		1960.91	3.9766	3.39697	2.36617	1.59574
		1959.49	3.9775	3.39685	2.3664	1.59631
		1958.06	3.97853	3.39727	2.3666	1.59707
		1956.63	3.97971	3.39774	2.36685	1.5981
		1955.2	3.98104	3.39784	2.36716	1.59926
		1953.77	3.98246	3.39761	2.36747	1.60034
		1952.34	3.98394	3.39718	2.36781	1.60116
		1950.91	3.98545	3.39703	2.36818	1.60177
		1949.48	3.98699	3.39668	2.36855	1.60232
		1948.05	3.98854	3.39616	2.36884	1.60303
		1946.62	3.99015	3.39553	2.36908	1.60404
		1945.19	3.99186	3.39473	2.36948	1.60531
		1943.76	3.99369	3.3936	2.37003	1.60656
		1942.33	3.99549	3.39202	2.37035	1.6075
		1940.91	3.9971	3.38994	2.37027	1.60802
		1939.48	3.99852	3.38733	2.3702	1.60837
		1938.05	3.99992	3.38422	2.37047	1.60889
		1936.62	4.00149	3.381	2.37093	1.60974
		1935.19	4.00328	3.37844	2.3714	1.61089
		1933.76	4.00522	3.37694	2.37185	1.61217
		1932.33	4.00726	3.37597	2.37225	1.61332
		1930.9	4.00937	3.37481	2.37258	1.61417
		1929.47	4.0115	3.37338	2.37283	1.61475
		1928.04	4.01367	3.37209	2.37303	1.61528
		1926.61	4.0159	3.37131	2.37327	1.61603
		1925.18	4.01829	3.37122	2.3737	1.61712
		1923.75	4.02089	3.37184	2.3741	1.61841
		1922.33	4.02363	3.37307	2.37418	1.61962
		1920.9	4.02636	3.37465	2.37426	1.62052
		1919.47	4.02904	3.37615	2.37478	1.62105
		1918.04	4.03165	3.37733	2.37532	1.62126
		1916.61	4.03401	3.37854	2.37534	1.62138
		1915.18	4.03602	3.38027	2.3752	1.6218
		1913.75	4.03784	3.38227	2.37543	1.62269
		1912.32	4.03972	3.38407	2.376	1.62389
		1910.89	4.04175	3.38594	2.37657	1.625
		1909.46	4.04382	3.38832	2.37692	1.62566
		1908.03	4.04578	3.39078	2.37701	1.62583
		1906.6	4.0476	3.39249	2.37699	1.6258
		1905.17	4.04931	3.39321	2.37705	1.62598
		1903.75	4.05097	3.39335	2.37721	1.62654
		1902.32	4.05263	3.39361	2.37741	1.62739
		1900.89	4.05428	3.39439	2.37762	1.62828
		1899.46	4.05596	3.39547	2.3779	1.62897
		1898.03	4.05773	3.39636	2.37832	1.62938
		1896.6	4.05957	3.39687	2.3788	1.62957
		1895.17	4.06139	3.39714	2.37906	1.62973
		1893.74	4.06311	3.39728	2.37907	1.63015
		1892.31	4.06474	3.39725	2.37923	1.63097
		1890.88	4.06633	3.39689	2.3797	1.63203
		1889.45	4.06784	3.39631	2.37996	1.6329
		1888.02	4.06907	3.39587	2.37977	1.63334
		1886.59	4.06991	3.39561	2.37954	1.63345
		1885.17	4.07035	3.39503	2.37967	1.6336
		1883.74	4.07038	3.39394	2.38004	1.63409
		1882.31	4.0699	3.39304	2.38042	1.63503
		1880.88	4.06884	3.39296	2.38082	1.63633
		1879.45	4.06723	3.39323	2.38121	1.63768
		1878.02	4.06495	3.39314	2.38153	1.63877
		1876.59	4.06159	3.39267	2.38175	1.63947
		1875.16	4.05655	3.39207	2.38179	1.63995
		1873.73	4.04932	3.39147	2.38172	1.64062
		1872.3	4.03967	3.39089	2.38192	1.64178
		1870.87	4.02758	3.3904	2.38266	1.64346
		1869.44	4.01356	3.39002	2.38347	1.6452
		1868.01	3.99925	3.38966	2.38365	1.64643
		1866.59	3.98694	3.38893	2.38335	1.64693
		1865.16	3.97802	3.38725	2.38329	1.64703
		1863.73	3.97228	3.38449	2.38375	1.64726
		1862.3	3.96863	3.3818	2.38446	1.64797
		1860.87	3.96598	3.38127	2.38512	1.64922
		1859.44	3.96374	3.38334	2.38564	1.6508
		1858.01	3.9622	3.38617	2.38606	1.65229
		1856.58	3.96257	3.38815	2.38643	1.65337
		1855.15	3.96633	3.38909	2.38674	1.65396
		1853.72	3.97411	3.3895	2.38702	1.65431
		1852.29	3.98514	3.3899	2.38731	1.65482
		1850.86	3.99767	3.39056	2.38768	1.65584
		1849.43	4.00996	3.39146	2.38809	1.6574
		1848.01	4.02106	3.39245	2.38869	1.65923
		1846.58	4.03089	3.39345	2.3898	1.66079
		1845.15	4.03972	3.39433	2.39116	1.66161
		1843.72	4.0475	3.39486	2.39186	1.66164
		1842.29	4.05381	3.39479	2.39173	1.66145
		1840.86	4.05868	3.39405	2.3917	1.66176
		1839.43	4.06275	3.39271	2.39233	1.66281
		1838	4.06666	3.39162	2.39318	1.66431
		1836.57	4.07057	3.39225	2.39366	1.66571
		1835.14	4.07437	3.39455	2.39376	1.66666
		1833.71	4.078	3.39665	2.39398	1.66723
		1832.28	4.0816	3.39738	2.3947	1.66767
		1830.85	4.08522	3.39698	2.3956	1.66821
		1829.43	4.0886	3.39625	2.39603	1.66895
		1828	4.09142	3.39547	2.39613	1.6699
		1826.57	4.0937	3.39403	2.39654	1.6709
		1825.14	4.09573	3.39124	2.39716	1.6716
		1823.71	4.09765	3.38774	2.39745	1.67173
		1822.28	4.09944	3.38542	2.39747	1.67145
		1820.85	4.10117	3.38503	2.39768	1.67124
		1819.42	4.10296	3.38548	2.39811	1.67155
		1817.99	4.10481	3.38621	2.39848	1.67248
		1816.56	4.10665	3.38767	2.39862	1.67382
		1815.13	4.10844	3.38987	2.39871	1.67513
		1813.7	4.11032	3.39211	2.39904	1.67599
		1812.27	4.11241	3.39392	2.39962	1.67621
		1810.84	4.11469	3.39537	2.40008	1.67594
		1809.42	4.11691	3.3965	2.40017	1.67565
		1807.99	4.1189	3.39688	2.40004	1.67587
		1806.56	4.1207	3.39604	2.39996	1.67672
		1805.13	4.12254	3.39421	2.40007	1.67787
		1803.7	4.12462	3.39229	2.40042	1.67875
		1802.27	4.12697	3.391	2.40083	1.67898
		1800.84	4.12939	3.3901	2.40087	1.67856
		1799.41	4.13162	3.38871	2.40039	1.67797
		1797.98	4.13356	3.3862	2.39975	1.67785
		1796.55	4.13542	3.38244	2.39955	1.67851
		1795.12	4.13749	3.37784	2.40021	1.67963
		1793.69	4.13991	3.37343	2.40138	1.68043
		1792.26	4.14236	3.37018	2.40195	1.68017
		1790.84	4.1443	3.36772	2.40136	1.67888
		1789.41	4.14555	3.36484	2.40039	1.67739
		1787.98	4.14651	3.36076	2.40012	1.67655
		1786.55	4.14774	3.35575	2.40053	1.67661
		1785.12	4.14941	3.35166	2.40085	1.67726
		1783.69	4.15133	3.35063	2.40077	1.6779
		1782.26	4.15326	3.35186	2.40064	1.6779
		1780.83	4.15503	3.35302	2.40053	1.67765
		1779.4	4.15653	3.35332	2.40019	1.67674
		1777.97	4.15776	3.35326	2.39962	1.67593
		1776.54	4.15892	3.35319	2.39932	1.67593
		1775.11	4.1603	3.35305	2.39965	1.67675
		1773.68	4.16203	3.35305	2.40022	1.67769
		1772.26	4.16378	3.35333	2.4	1.67779
		1770.83	4.16501	3.35328	2.39893	1.67664
		1769.4	4.16544	3.35185	2.39777	1.67473
		1767.97	4.16518	3.34837	2.39695	1.67295
		1766.54	4.16454	3.34339	2.39626	1.67194
		1765.11	4.16373	3.33924	2.3959	1.67187
		1763.68	4.1629	3.33802	2.39611	1.67228
		1762.25	4.16201	3.33859	2.39612	1.67236
		1760.82	4.16105	3.33885	2.39528	1.67152
		1759.39	4.16029	3.33777	2.39414	1.66978
		1757.96	4.16014	3.33491	2.39328	1.66757
		1756.53	4.16087	3.33012	2.39222	1.66544
		1755.1	4.16252	3.32403	2.39076	1.66399
		1753.68	4.16512	3.31809	2.3897	1.66347
		1752.25	4.16881	3.31274	2.38926	1.66328
		1750.82	4.17333	3.30689	2.38853	1.66229
		1749.39	4.17787	3.30009	2.38689	1.65975
		1747.96	4.18154	3.29286	2.3848	1.65605
		1746.53	4.1841	3.28474	2.38291	1.65225
		1745.1	4.18585	3.27424	2.38136	1.64921
		1743.67	4.18723	3.26149	2.37999	1.64697
		1742.24	4.18848	3.24997	2.37858	1.64497
		1740.81	4.18975	3.24273	2.37667	1.64249
		1739.38	4.19112	3.23892	2.37385	1.63934
		1737.95	4.19276	3.23653	2.37091	1.63599
		1736.52	4.19517	3.23428	2.36933	1.63277
		1735.1	4.19877	3.23151	2.36854	1.62923
		1733.67	4.20308	3.22801	2.36616	1.62491
		1732.24	4.2068	3.22401	2.36202	1.62029
		1730.81	4.20922	3.21955	2.35826	1.61606
		1729.38	4.21084	3.21357	2.35573	1.61198
		1727.95	4.21247	3.20454	2.3536	1.6076
		1726.52	4.21453	3.19376	2.35132	1.60294
		1725.09	4.21705	3.18579	2.34876	1.59835
		1723.66	4.21981	3.18069	2.34575	1.59434
		1722.23	4.22254	3.17544	2.34259	1.59135
		1720.8	4.22513	3.16902	2.34013	1.58921
		1719.37	4.22755	3.16138	2.33839	1.58671
		1717.94	4.22941	3.15215	2.33594	1.58216
		1716.52	4.22995	3.14163	2.33177	1.57509
		1715.09	4.22902	3.13087	2.32676	1.56717
		1713.66	4.22759	3.1197	2.32226	1.56034
		1712.23	4.22694	3.10642	2.31855	1.55508
		1710.8	4.22785	3.09053	2.31522	1.55076
		1709.37	4.23041	3.07623	2.31193	1.54642
		1707.94	4.23428	3.06798	2.30835	1.54102
		1706.51	4.23886	3.06354	2.3039	1.53394
		1705.08	4.24336	3.05905	2.29843	1.52577
		1703.65	4.24731	3.05287	2.29307	1.51782
		1702.22	4.25096	3.04477	2.2886	1.51037
		1700.79	4.25472	3.03439	2.28354	1.50228
		1699.36	4.25821	3.02163	2.27653	1.49274
		1697.94	4.26061	3.00845	2.26923	1.48198
		1696.51	4.26168	2.99677	2.2629	1.47024
		1695.08	4.26168	2.98467	2.25633	1.4581
		1693.65	4.261	2.9686	2.2493	1.4471
		1692.22	4.26011	2.94993	2.24305	1.43808
		1690.79	4.25947	2.93379	2.23752	1.43025
		1689.36	4.25926	2.91951	2.23158	1.42269
		1687.93	4.25941	2.90505	2.2254	1.41512
		1686.5	4.2598	2.89169	2.21945	1.40658
		1685.07	4.25987	2.87894	2.21216	1.39504
		1683.64	4.2587	2.86398	2.20172	1.38032
		1682.21	4.25579	2.84636	2.18973	1.36586
		1680.78	4.25174	2.82875	2.1791	1.35456
		1679.36	4.24751	2.81091	2.17039	1.34586
		1677.93	4.24352	2.78771	2.16225	1.33753
		1676.5	4.23953	2.75947	2.15303	1.32776
		1675.07	4.23513	2.73642	2.14181	1.31622
		1673.64	4.23025	2.7196	2.12945	1.30419
		1672.21	4.22487	2.70393	2.11756	1.2927
		1670.78	4.21845	2.68687	2.10579	1.2811
		1669.35	4.2103	2.66673	2.09246	1.26861
		1667.92	4.20065	2.64347	2.07783	1.25632
		1666.49	4.19032	2.62106	2.06396	1.24567
		1665.06	4.17915	2.60166	2.05149	1.23608
		1663.63	4.16583	2.58194	2.03878	1.22574
		1662.2	4.14965	2.55975	2.0245	1.21415
		1660.77	4.1318	2.53957	2.00949	1.2028
		1659.35	4.11438	2.52454	1.99551	1.19344
		1657.92	4.09859	2.51172	1.98349	1.18643
		1656.49	4.08307	2.49778	1.97308	1.18054
		1655.06	4.06313	2.48285	1.96229	1.17325
		1653.63	4.03417	2.46976	1.94811	1.16242
		1652.2	3.9994	2.4596	1.93092	1.14972
		1650.77	3.96754	2.45153	1.91582	1.13946
		1649.34	3.9392	2.44472	1.90539	1.13219
		1647.91	3.90648	2.4379	1.89693	1.12474
		1646.48	3.86463	2.42904	1.88715	1.11498
		1645.05	3.81845	2.42023	1.87619	1.10421
		1643.62	3.77474	2.41558	1.86626	1.09457
		1642.19	3.73468	2.41331	1.85818	1.0864
		1640.77	3.69635	2.41129	1.85121	1.07896
		1639.34	3.65811	2.40918	1.84459	1.07154
		1637.91	3.61836	2.40784	1.83771	1.0632
		1636.48	3.57677	2.4075	1.82952	1.05295
		1635.05	3.53799	2.40782	1.81955	1.04134
		1633.62	3.50911	2.40865	1.80921	1.03076
		1632.19	3.49231	2.41013	1.80018	1.02253
		1630.76	3.48499	2.413	1.79238	1.01579
		1629.33	3.48418	2.41912	1.78453	1.00915
		1627.9	3.48834	2.4293	1.77593	1.00221
		1626.47	3.49665	2.44029	1.76693	0.99536
		1625.04	3.50853	2.45018	1.75798	0.98881
		1623.61	3.52346	2.46028	1.749	0.98242
		1622.19	3.54031	2.47177	1.74007	0.97635
		1620.76	3.55774	2.48386	1.73196	0.97115
		1619.33	3.57595	2.49438	1.72502	0.96675
		1617.9	3.59615	2.50207	1.71848	0.96236
		1616.47	3.61672	2.50687	1.71146	0.95756
		1615.04	3.63195	2.50881	1.70448	0.95299
		1613.61	3.63755	2.50822	1.69866	0.94942
		1612.18	3.63537	2.50548	1.69418	0.94676
		1610.75	3.63116	2.5003	1.69038	0.94452
		1609.32	3.63064	2.4929	1.68675	0.94244
		1607.89	3.63723	2.48557	1.6833	0.94066
		1606.46	3.65149	2.47975	1.68034	0.93945
		1605.03	3.67216	2.47476	1.67812	0.93884
		1603.61	3.69741	2.46998	1.67676	0.93855
		1602.18	3.72543	2.46571	1.67627	0.93809
		1600.75	3.75453	2.4626	1.67659	0.93697
		1599.32	3.78343	2.46092	1.6776	0.93484
		1597.89	3.81157	2.46048	1.67907	0.93162
		1596.46	3.839	2.46096	1.68064	0.92744
		1595.03	3.8658	2.46197	1.68189	0.92266
		1593.6	3.8915	2.46297	1.68247	0.91775
		1592.17	3.91525	2.4636	1.68222	0.91314
		1590.74	3.93619	2.46382	1.68124	0.90897
		1589.31	3.95418	2.46375	1.67983	0.90525
		1587.88	3.97049	2.46366	1.6785	0.90197
		1586.45	3.98759	2.46383	1.67784	0.89913
		1585.03	4.00728	2.46428	1.67833	0.8968
		1583.6	4.02927	2.46499	1.6803	0.89504
		1582.17	4.05182	2.466	1.68374	0.89384
		1580.74	4.07343	2.46735	1.6886	0.89321
		1579.31	4.09441	2.46908	1.69515	0.89313
		1577.88	4.11655	2.47131	1.70396	0.89366
		1576.45	4.14052	2.47412	1.71491	0.89496
		1575.02	4.16367	2.47738	1.72657	0.8971
		1573.59	4.18282	2.48084	1.73774	0.90005
		1572.16	4.19865	2.48436	1.74896	0.90399
		1570.73	4.21427	2.48854	1.76141	0.90942
		1569.3	4.23089	2.49466	1.77489	0.91636
		1567.87	4.24671	2.50219	1.78794	0.92392
		1566.45	4.25981	2.50879	1.79943	0.93109
		1565.02	4.27023	2.51466	1.80909	0.9375
		1563.59	4.27893	2.52205	1.8171	0.94307
		1562.16	4.28664	2.53206	1.82438	0.94784
		1560.73	4.29361	2.54289	1.83195	0.95222
		1559.3	4.2989	2.5531	1.83936	0.95661
		1557.87	4.3	2.56313	1.8448	0.96076
		1556.44	4.29617	2.57251	1.84791	0.96395
		1555.01	4.28794	2.58034	1.84982	0.96625
		1553.58	4.27662	2.58844	1.85117	0.96831
		1552.15	4.26226	2.60299	1.85198	0.9706
		1550.72	4.24441	2.62384	1.85219	0.97328
		1549.29	4.22323	2.63996	1.85187	0.97629
		1547.87	4.19958	2.65202	1.85129	0.97951
		1546.44	4.17394	2.66378	1.85087	0.98284
		1545.01	4.145	2.6757	1.85089	0.98643
		1543.58	4.1092	2.68775	1.85165	0.99054
		1542.15	4.06033	2.6999	1.85384	0.99566
		1540.72	3.99378	2.71105	1.8577	1.00227
		1539.29	3.91704	2.72055	1.8624	1.00994
		1537.86	3.84622	2.72934	1.86742	1.01728
		1536.43	3.7849	2.73826	1.87394	1.02415
		1535	3.72172	2.74818	1.88358	1.03215
		1533.57	3.64898	2.76331	1.89632	1.04251
		1532.14	3.57443	2.78415	1.91026	1.05436
		1530.71	3.50986	2.80121	1.92327	1.06538
		1529.29	3.45693	2.81239	1.93386	1.07382
		1527.86	3.41145	2.82258	1.9402	1.07865
		1526.43	3.37301	2.83581	1.9398	1.07883
		1525	3.34456	2.851	1.93089	1.07375
		1523.57	3.32671	2.86392	1.91316	1.06385
		1522.14	3.31704	2.87408	1.88773	1.05072
		1520.71	3.31249	2.88384	1.85888	1.03755
		1519.28	3.31062	2.89429	1.83347	1.02811
		1517.85	3.30989	2.90418	1.81609	1.02417
		1516.42	3.30971	2.91326	1.80714	1.02501
		1514.99	3.31006	2.92397	1.80538	1.02908
		1513.56	3.31112	2.93708	1.80971	1.03517
		1512.13	3.31306	2.94966	1.81886	1.04259
		1510.7	3.31604	2.96105	1.8318	1.05127
		1509.28	3.32052	2.97288	1.84896	1.06219
		1507.85	3.32754	2.98463	1.87122	1.07698
		1506.42	3.33753	2.99428	1.89653	1.09507
		1504.99	3.34856	3.00113	1.91969	1.11219
		1503.56	3.35835	3.00526	1.938	1.1253
		1502.13	3.36715	3.00722	1.95332	1.13573
		1500.7	3.37664	3.01039	1.96844	1.14635
		1499.27	3.38807	3.02041	1.98453	1.1589
		1497.84	3.40164	3.03269	2.0011	1.17356
		1496.41	3.41626	3.03979	2.01657	1.18905
		1494.98	3.43013	3.04179	2.02958	1.20337
		1493.55	3.44236	3.03979	2.04043	1.21557
		1492.12	3.45388	3.03455	2.05054	1.22654
		1490.7	3.46635	3.02868	2.06061	1.23762
		1489.27	3.48014	3.02639	2.06989	1.2488
		1487.84	3.49383	3.02855	2.07734	1.2587
		1486.41	3.50592	3.03206	2.08266	1.26622
		1484.98	3.51633	3.03508	2.08633	1.27143
		1483.55	3.52597	3.03857	2.08889	1.27479
		1482.12	3.53568	3.04502	2.09051	1.27659
		1480.69	3.54566	3.05467	2.09109	1.27696
		1479.26	3.55566	3.06435	2.09075	1.27617
		1477.83	3.56558	3.07157	2.08969	1.27443
		1476.4	3.57572	3.07575	2.08785	1.27156
		1474.97	3.58651	3.07726	2.08486	1.26662
		1473.54	3.59808	3.07671	2.08002	1.25844
		1472.12	3.60979	3.07421	2.07282	1.24718
		1470.69	3.62042	3.06926	2.06405	1.23492
		1469.26	3.62944	3.06143	2.05534	1.22336
		1467.83	3.63785	3.051	2.0471	1.21175
		1466.4	3.64696	3.039	2.03801	1.19778
		1464.97	3.65694	3.02799	2.02658	1.1803
		1463.54	3.66638	3.02	2.01312	1.16105
		1462.11	3.67333	3.01328	1.99956	1.14272
		1460.68	3.67627	3.00473	1.98717	1.12537
		1459.25	3.67427	2.99224	1.97526	1.10592
		1457.82	3.6675	2.97564	1.96244	1.08214
		1456.39	3.65824	2.95758	1.94932	1.05741
		1454.96	3.64954	2.94034	1.93896	1.03831
		1453.54	3.6426	2.9226	1.93368	1.02714
		1452.11	3.63735	2.90019	1.9332	1.02174
		1450.68	3.63389	2.86908	1.93625	1.01984
		1449.25	3.63175	2.8354	1.94187	1.02074
		1447.82	3.62932	2.81014	1.94919	1.02459
		1446.39	3.62591	2.79003	1.95701	1.03125
		1444.96	3.62361	2.7682	1.96422	1.04006
		1443.53	3.6256	2.74167	1.96999	1.05017
		1442.1	3.63312	2.70981	1.97374	1.06056
		1440.67	3.64503	2.67392	1.97547	1.07004
		1439.24	3.65956	2.63813	1.97586	1.07754
		1437.81	3.67582	2.60612	1.97548	1.08244
		1436.38	3.69277	2.57768	1.9746	1.08453
		1434.96	3.7083	2.55164	1.97402	1.08422
		1433.53	3.72102	2.52873	1.97517	1.08228
		1432.1	3.73173	2.50923	1.97873	1.07932
		1430.67	3.74194	2.49146	1.98411	1.07571
		1429.24	3.75203	2.47561	1.99021	1.07209
		1427.81	3.76151	2.46549	1.99637	1.06944
		1426.38	3.77015	2.46217	2.0026	1.06875
		1424.95	3.77821	2.46419	2.00898	1.0706
		1423.52	3.78591	2.47202	2.01551	1.07511
		1422.09	3.79337	2.48634	2.02268	1.08244
		1420.66	3.80092	2.50568	2.03117	1.09312
		1419.23	3.80882	2.52915	2.04077	1.10752
		1417.8	3.8166	2.55757	2.05033	1.12433
		1416.38	3.8234	2.58933	2.05916	1.14112
		1414.95	3.8292	2.62054	2.06767	1.15675
		1413.52	3.83472	2.65097	2.07639	1.17201
		1412.09	3.8405	2.68311	2.08543	1.18783
		1410.66	3.84657	2.71363	2.09457	1.20419
		1409.23	3.85274	2.73658	2.10359	1.2204
		1407.8	3.85894	2.75337	2.11241	1.23594
		1406.37	3.86523	2.76837	2.12086	1.25085
		1404.94	3.87159	2.78447	2.12829	1.26522
		1403.51	3.87774	2.80362	2.13409	1.27875
		1402.08	3.88356	2.82638	2.13834	1.29135
		1400.65	3.88935	2.85162	2.14142	1.30365
		1399.22	3.89544	2.8779	2.1434	1.31624
		1397.8	3.90181	2.90323	2.14441	1.32895
		1396.37	3.90827	2.92437	2.14493	1.34123
		1394.94	3.91463	2.9398	2.14528	1.3528
		1393.51	3.92062	2.95067	2.14549	1.36356
		1392.08	3.92613	2.95696	2.146	1.3735
		1390.65	3.93144	2.95435	2.1476	1.38292
		1389.22	3.93704	2.93621	2.15053	1.39232
		1387.79	3.94311	2.90156	2.15425	1.40169
		1386.36	3.94936	2.86203	2.15802	1.4104
		1384.93	3.9554	2.83264	2.16169	1.41797
		1383.5	3.96133	2.81802	2.16551	1.42468
		1382.07	3.96745	2.81619	2.16953	1.43094
		1380.64	3.97387	2.82576	2.17343	1.43658
		1379.21	3.98045	2.84442	2.1769	1.44096
		1377.79	3.98707	2.86738	2.17986	1.44345
		1376.36	3.9938	2.89132	2.1824	1.44373
		1374.93	4.00072	2.9154	2.1844	1.44198
		1373.5	4.00769	2.93901	2.18558	1.43896
		1372.07	4.01437	2.96105	2.18601	1.43587
		1370.64	4.0207	2.98091	2.18613	1.43365
		1369.21	4.0269	2.99942	2.18608	1.4324
		1367.78	4.03304	3.01844	2.18563	1.43154
		1366.35	4.03898	3.03825	2.18476	1.4302
		1364.92	4.04458	3.05671	2.18361	1.42744
		1363.49	4.04961	3.07274	2.18184	1.42247
		1362.06	4.05351	3.08744	2.17881	1.4153
		1360.63	4.05559	3.10142	2.17444	1.40687
		1359.21	4.05545	3.1139	2.16925	1.39825
		1357.78	4.05285	3.12468	2.16357	1.38973
		1356.35	4.04744	3.13497	2.15727	1.38108
		1354.92	4.03871	3.14583	2.15012	1.37215
		1353.49	4.02626	3.15651	2.14213	1.36329
		1352.06	4.01014	3.16552	2.1335	1.35511
		1350.63	3.99086	3.17265	2.12434	1.3481
		1349.2	3.96933	3.1787	2.11461	1.3424
		1347.77	3.9466	3.18451	2.10427	1.33773
		1346.34	3.92345	3.19054	2.09333	1.33356
		1344.91	3.9009	3.19697	2.08188	1.32935
		1343.48	3.88152	3.20367	2.07004	1.32471
		1342.05	3.86979	3.21025	2.05787	1.31943
		1340.63	3.86983	3.21622	2.04514	1.3134
		1339.2	3.88195	3.22092	2.03176	1.30671
		1337.77	3.90164	3.22377	2.01827	1.29963
		1336.34	3.92292	3.22443	2.00552	1.29229
		1334.91	3.94251	3.22278	1.99407	1.28439
		1333.48	3.96011	3.21922	1.98396	1.27542
		1332.05	3.97591	3.2149	1.9751	1.26505
		1330.62	3.98903	3.2108	1.96748	1.2534
		1329.19	3.99769	3.20661	1.96116	1.24083
		1327.76	3.9999	3.20152	1.95618	1.22777
		1326.33	3.99387	3.19532	1.95252	1.21451
		1324.9	3.97812	3.18839	1.95003	1.20128
		1323.47	3.9517	3.18137	1.94853	1.18826
		1322.05	3.91458	3.17479	1.94779	1.17564
		1320.62	3.8683	3.16874	1.94762	1.16357
		1319.19	3.81651	3.16303	1.94776	1.15216
		1317.76	3.76463	3.15739	1.94801	1.14153
		1316.33	3.71812	3.15148	1.94825	1.1316
		1314.9	3.68059	3.14502	1.94838	1.12193
		1313.47	3.6536	3.13795	1.94823	1.11193
		1312.04	3.63746	3.13038	1.94753	1.10131
		1310.61	3.63183	3.12243	1.94608	1.09017
		1309.18	3.63606	3.11386	1.94379	1.07881
		1307.75	3.64968	3.104	1.94062	1.06751
		1306.32	3.67241	3.09217	1.93672	1.05651
		1304.89	3.70358	3.07818	1.93239	1.04602
		1303.47	3.74168	3.06209	1.92804	1.03615
		1302.04	3.7845	3.04389	1.92399	1.02693
		1300.61	3.82982	3.0239	1.92042	1.01843
		1299.18	3.87598	3.00298	1.91733	1.01079
		1297.75	3.92205	2.98217	1.91457	1.0041
		1296.32	3.96749	2.9623	1.91189	0.99841
		1294.89	4.01188	2.94375	1.90908	0.99368
		1293.46	4.055	2.9264	1.90603	0.98982
		1292.03	4.09675	2.90969	1.90277	0.98674
		1290.6	4.1371	2.893	1.89943	0.98438
		1289.17	4.17575	2.87599	1.89606	0.98279
		1287.74	4.21171	2.85888	1.89272	0.98212
		1286.31	4.2431	2.84227	1.88946	0.98251
		1284.89	4.26714	2.8269	1.88632	0.98403
		1283.46	4.28008	2.81332	1.88333	0.98657
		1282.03	4.27697	2.80166	1.88044	0.98991
		1280.6	4.25161	2.79145	1.87765	0.99371
		1279.17	4.19764	2.7817	1.87494	0.9976
		1277.74	4.1112	2.77121	1.87233	1.00121
		1276.31	3.99467	2.75886	1.86978	1.00417
		1274.88	3.85889	2.74381	1.86729	1.0061
		1273.45	3.72097	2.72572	1.86485	1.00662
		1272.02	3.5981	2.70462	1.86245	1.00542
		1270.59	3.50136	2.68096	1.86005	1.0024
		1269.16	3.43335	2.65549	1.85767	0.9978
		1267.73	3.39033	2.62911	1.8554	0.99214
		1266.31	3.36595	2.60271	1.8533	0.98606
		1264.88	3.35412	2.5772	1.85144	0.98015
		1263.45	3.35015	2.55351	1.8499	0.97483
		1262.02	3.35077	2.53248	1.84875	0.97029
		1260.59	3.35406	2.51455	1.84805	0.9666
		1259.16	3.35937	2.49981	1.84786	0.96375
		1257.73	3.36712	2.4881	1.8482	0.96181
		1256.3	3.37802	2.47911	1.84911	0.96083
		1254.87	3.39235	2.47234	1.85062	0.96092
		1253.44	3.40947	2.46722	1.85273	0.96205
		1252.01	3.42811	2.46333	1.85542	0.96408
		1250.58	3.44693	2.46035	1.85862	0.9667
		1249.15	3.46498	2.45814	1.8622	0.96952
		1247.73	3.48176	2.45671	1.86604	0.97217
		1246.3	3.49716	2.45619	1.86999	0.97443
		1244.87	3.51141	2.45676	1.87392	0.97625
		1243.44	3.52486	2.45854	1.87774	0.97771
		1242.01	3.53786	2.46164	1.88136	0.97892
		1240.58	3.55065	2.46614	1.88474	0.98
		1239.15	3.56329	2.4721	1.88788	0.98098
		1237.72	3.57583	2.47951	1.89083	0.98192
		1236.29	3.58831	2.48824	1.89373	0.9829
		1234.86	3.6009	2.49796	1.89676	0.98409
		1233.43	3.61379	2.50825	1.90009	0.9857
		1232	3.62715	2.5186	1.90388	0.98792
		1230.57	3.64109	2.52864	1.90822	0.99078
		1229.14	3.65553	2.53823	1.91311	0.99416
		1227.72	3.6703	2.54743	1.91848	0.99782
		1226.29	3.68521	2.55626	1.92422	1.00151
		1224.86	3.70003	2.56457	1.93021	1.00509
		1223.43	3.71455	2.57208	1.9363	1.00859
		1222	3.72865	2.57852	1.94238	1.01215
		1220.57	3.74229	2.58384	1.94835	1.01593
		1219.14	3.75544	2.5882	1.95416	1.01999
		1217.71	3.76807	2.59189	1.95976	1.02422
		1216.28	3.78017	2.59532	1.96515	1.02845
		1214.85	3.7918	2.59889	1.97032	1.03256
		1213.42	3.80304	2.60275	1.97523	1.03656
		1211.99	3.81396	2.60675	1.97985	1.04052
		1210.56	3.82451	2.61041	1.9841	1.04451
		1209.14	3.83465	2.61312	1.98789	1.04849
		1207.71	3.84439	2.61425	1.99113	1.05221
		1206.28	3.85381	2.61337	1.99369	1.05529
		1204.85	3.86298	2.61026	1.99547	1.05736
		1203.42	3.87193	2.6049	1.9964	1.05824
		1201.99	3.88068	2.59748	1.99647	1.05804
		1200.56	3.88925	2.58848	1.99577	1.05704
		1199.13	3.89761	2.5787	1.99458	1.05558
		1197.7	3.90571	2.56895	1.99331	1.05391
		1196.27	3.91358	2.55922	1.99253	1.05219
		1194.84	3.92125	2.54811	1.99283	1.05055
		1193.41	3.92876	2.53343	1.99469	1.04924
		1191.98	3.9362	2.51407	1.99828	1.04871
		1190.56	3.94366	2.49167	2.00344	1.04949
		1189.13	3.9512	2.47059	2.00979	1.052
		1187.7	3.95885	2.45568	2.0169	1.0563
		1186.27	3.9665	2.45001	2.0243	1.062
		1184.84	3.97349	2.45409	2.03149	1.06837
		1183.41	3.97797	2.4665	2.03803	1.07467
		1181.98	3.97788	2.48491	2.04361	1.08046
		1180.55	3.97382	2.50687	2.04811	1.08572
		1179.12	3.97047	2.53036	2.05161	1.09069
		1177.69	3.97308	2.55395	2.05442	1.0957
		1176.26	3.98253	2.57687	2.05699	1.10096
		1174.83	3.99537	2.59873	2.05987	1.10643
		1173.4	4.00796	2.61939	2.06349	1.11189
		1171.98	4.019	2.63889	2.06807	1.11711
		1170.55	4.0288	2.65746	2.07358	1.1221
		1169.12	4.03786	2.6754	2.07979	1.12709
		1167.69	4.04647	2.69283	2.08632	1.1324
		1166.26	4.05487	2.70963	2.0928	1.13822
		1164.83	4.06323	2.72547	2.09896	1.14446
		1163.4	4.07162	2.74011	2.10471	1.15082
		1161.97	4.07998	2.75341	2.11009	1.15692
		1160.54	4.08823	2.76538	2.11518	1.16261
		1159.11	4.09633	2.77599	2.12006	1.16803
		1157.68	4.10423	2.78519	2.12474	1.17347
		1156.25	4.11187	2.7929	2.12923	1.17921
		1154.82	4.11919	2.79914	2.13354	1.18534
		1153.4	4.12612	2.80424	2.13763	1.19165
		1151.97	4.13245	2.809	2.14142	1.19779
		1150.54	4.13766	2.81436	2.14482	1.20347
		1149.11	4.14086	2.82095	2.14779	1.2087
		1147.68	4.14077	2.82882	2.15032	1.21374
		1146.25	4.13577	2.83758	2.15243	1.21895
		1144.82	4.12402	2.84667	2.15418	1.22436
		1143.39	4.10363	2.85561	2.15569	1.22952
		1141.96	4.07294	2.86416	2.15704	1.23352
		1140.53	4.03087	2.87223	2.15824	1.23536
		1139.1	3.97742	2.87985	2.15919	1.23442
		1137.67	3.91404	2.88703	2.15977	1.23093
		1136.24	3.84423	2.89369	2.15996	1.22596
[truncated: 522 more rows]

## Sheet: Fig 4b
		2θ (°)	Intensity (a.u.)	2θ (°)	Intensity (a.u.)	2θ (°)	Intensity (a.u.)	Intensity (a.u.)	Intensity (a.u.)	Intensity (a.u.)		The lines were moved vertically
			3 h		6 h		12 h	18 h	19 h	Prisitine
		2	1068	3	2636	2	5836	10686	7835	515
		2.02	1068	3.02	2636	2.02	5836	10686	7835	515
		2.04	1118	3.04	2629	2.04	5802	10631	7860	533
		2.06	1091	3.06	2609	2.06	5797	10600	7838	550
		2.08	1049	3.08	2588	2.08	5796	10604	7852	519
		2.1	1063	3.1	2603	2.1	5749	10572	7838	485
		2.12	1017	3.12	2610	2.12	5689	10508	7807	465
		2.14	1003	3.14	2602	2.14	5698	10471	7776	437
		2.16	1020	3.16	2593	2.16	5714	10488	7736	426
		2.18	1028	3.18	2600	2.18	5704	10491	7773	408
		2.2	1017	3.2	2636	2.2	5680	10444	7770	389
		2.22	1015	3.22	2620	2.22	5670	10462	7723	386
		2.24	1007	3.24	2607	2.24	5646	10519	7698	354
		2.26	983	3.26	2607	2.26	5634	10451	7642	345
		2.28	958	3.28	2581	2.28	5602	10400	7674	316
		2.3	955	3.3	2574	2.3	5633	10421	7680	288
		2.32	942	3.32	2581	2.32	5655	10354	7661	285
		2.34	935	3.34	2584	2.34	5655	10345	7659	260
		2.36	930	3.36	2586	2.36	5612	10344	7655	240
		2.38	945	3.38	2599	2.38	5592	10330	7658	265
		2.4	947	3.4	2600	2.4	5594	10338	7613	247
		2.42	908	3.42	2594	2.42	5568	10356	7585	213
		2.44	883	3.44	2584	2.44	5570	10340	7599	197
		2.46	878	3.46	2582	2.46	5557	10337	7546	193
		2.48	844	3.48	2574	2.48	5549	10346	7527	177
		2.5	845	3.5	2567	2.5	5540	10292	7555	164
		2.52	859	3.52	2563	2.52	5548	10224	7591	180
		2.54	875	3.54	2574	2.54	5540	10211	7605	187
		2.56	870	3.56	2592	2.56	5483	10194	7562	158
		2.58	884	3.58	2601	2.58	5458	10188	7541	152
		2.6	873	3.6	2590	2.6	5465	10180	7537	138
		2.62	863	3.62	2580	2.62	5481	10205	7525	112
		2.64	849	3.64	2579	2.64	5498	10197	7522	94
		2.66	836	3.66	2588	2.66	5485	10142	7545	88
		2.68	841	3.68	2566	2.68	5474	10097	7536	95
		2.7	827	3.7	2555	2.7	5463	10074	7511	80
		2.72	805	3.72	2572	2.72	5471	10069	7509	76
		2.74	812	3.74	2596	2.74	5483	10083	7483	90
		2.76	808	3.76	2578	2.76	5467	10113	7482	97
		2.78	785	3.78	2569	2.78	5426	10088	7487	92
		2.8	763	3.8	2581	2.8	5410	10085	7454	68
		2.82	780	3.82	2602	2.82	5437	10123	7418	42
		2.84	795	3.84	2603	2.84	5423	10095	7422	32
		2.86	784	3.86	2587	2.86	5409	10051	7421	28
		2.88	777	3.88	2603	2.88	5420	10026	7412	19
		2.9	763	3.9	2632	2.9	5427	10075	7398	-1
		2.92	761	3.92	2620	2.92	5407	10090	7365	-10
		2.94	755	3.94	2618	2.94	5397	10081	7409	13
		2.96	759	3.96	2633	2.96	5405	10089	7439	28
		2.98	761	3.98	2638	2.98	5384	10093	7413	20
		3	756	4	2614	3	5351	10089	7423	-5
		3.02	736	4.02	2630	3.02	5372	10087	7423	-25
		3.04	716	4.04	2655	3.04	5403	10078	7420	-21
		3.06	721	4.06	2676	3.06	5402	10029	7436	-3
		3.08	760	4.08	2701	3.08	5387	10031	7448	8
		3.1	760	4.1	2697	3.1	5376	10046	7425	-12
		3.12	712	4.12	2690	3.12	5368	10023	7379	-26
		3.14	709	4.14	2703	3.14	5366	9984	7357	-27
		3.16	728	4.16	2716	3.16	5405	9995	7391	-15
		3.18	742	4.18	2717	3.18	5408	10047	7415	-19
		3.2	741	4.2	2743	3.2	5359	10025	7411	-38
		3.22	754	4.22	2771	3.22	5365	10004	7403	-38
		3.24	732	4.24	2788	3.24	5396	9984	7404	-33
		3.26	718	4.26	2830	3.26	5411	9978	7410	-44
		3.28	729	4.28	2853	3.28	5391	10014	7424	-42
		3.3	718	4.3	2847	3.3	5375	10048	7418	-28
		3.32	704	4.32	2869	3.32	5388	10025	7407	-76
		3.34	695	4.34	2911	3.34	5376	9986	7376	-99
		3.36	727	4.36	2965	3.36	5385	10011	7422	-73
		3.38	713	4.38	3001	3.38	5389	10044	7451	-53
		3.4	692	4.4	3055	3.4	5393	10071	7391	-67
		3.42	699	4.42	3130	3.42	5376	10037	7384	-80
		3.44	699	4.44	3143	3.44	5368	10022	7400	-79
		3.46	673	4.46	3170	3.46	5378	10026	7432	-80
		3.48	645	4.48	3211	3.48	5395	10005	7451	-78
		3.5	660	4.5	3282	3.5	5424	10071	7445	-74
		3.52	675	4.52	3336	3.52	5445	10081	7435	-92
		3.54	673	4.54	3376	3.54	5430	10035	7470	-79
		3.56	679	4.56	3449	3.56	5443	10051	7480	-75
		3.58	678	4.58	3485	3.58	5455	10044	7450	-77
		3.6	675	4.6	3559	3.6	5420	10093	7483	-82
		3.62	663	4.62	3687	3.62	5416	10106	7508	-96
		3.64	664	4.64	3776	3.64	5448	10100	7492	-105
		3.66	693	4.66	3843	3.66	5426	10110	7481	-106
		3.68	671	4.68	3920	3.68	5424	10086	7478	-101
		3.7	651	4.7	3989	3.7	5430	10140	7494	-93
		3.72	641	4.72	4059	3.72	5440	10178	7544	-88
		3.74	638	4.74	4131	3.74	5489	10171	7570	-86
		3.76	662	4.76	4222	3.76	5491	10180	7607	-86
		3.78	657	4.78	4308	3.78	5454	10155	7653	-104
		3.8	642	4.8	4382	3.8	5478	10185	7630	-103
		3.82	634	4.82	4464	3.82	5492	10246	7618	-97
		3.84	636	4.84	4541	3.84	5497	10246	7633	-117
		3.86	644	4.86	4646	3.86	5509	10273	7663	-102
		3.88	656	4.88	4740	3.88	5512	10323	7696	-82
		3.9	668	4.9	4747	3.9	5545	10329	7710	-107
		3.92	693	4.92	4793	3.92	5566	10343	7765	-117
		3.94	719	4.94	4849	3.94	5562	10376	7803	-109
		3.96	717	4.96	4908	3.96	5605	10451	7854	-113
		3.98	694	4.98	4967	3.98	5603	10489	7907	-94
		4	684	5	4977	4	5612	10510	7881	-98
		4.02	669	5.02	5015	4.02	5661	10569	7902	-113
		4.04	679	5.04	5030	4.04	5681	10595	7948	-116
		4.06	713	5.06	5039	4.06	5683	10628	8052	-116
		4.08	710	5.08	5101	4.08	5707	10686	8094	-112
		4.1	692	5.1	5109	4.1	5715	10724	8121	-115
		4.12	710	5.12	5041	4.12	5751	10788	8166	-118
		4.14	706	5.14	4989	4.14	5834	10813	8208	-112
		4.16	708	5.16	4964	4.16	5851	10866	8269	-123
		4.18	716	5.18	4907	4.18	5854	10993	8348	-119
		4.2	714	5.2	4833	4.2	5852	11095	8407	-122
		4.22	729	5.22	4808	4.22	5895	11136	8437	-123
		4.24	742	5.24	4771	4.24	5977	11201	8515	-117
		4.26	768	5.26	4650	4.26	5990	11288	8675	-109
		4.28	786	5.28	4553	4.28	6032	11345	8759	-99
		4.3	774	5.3	4525	4.3	6063	11382	8803	-107
		4.32	778	5.32	4419	4.32	6095	11478	8877	-124
		4.34	786	5.34	4330	4.34	6166	11591	8957	-133
		4.36	792	5.36	4303	4.36	6171	11679	9038	-144
		4.38	794	5.38	4243	4.38	6212	11821	9094	-129
		4.4	792	5.4	4133	4.4	6300	11928	9199	-128
		4.42	818	5.42	4024	4.42	6306	12023	9328	-126
		4.44	866	5.44	3923	4.44	6395	12147	9413	-126
		4.46	864	5.46	3863	4.46	6502	12226	9539	-141
		4.48	857	5.48	3799	4.48	6504	12327	9669	-141
		4.5	899	5.5	3737	4.5	6536	12409	9756	-134
		4.52	902	5.52	3675	4.52	6585	12570	9865	-132
		4.54	897	5.54	3622	4.54	6609	12770	9969	-126
		4.56	916	5.56	3596	4.56	6686	12791	10098	-128
		4.58	946	5.58	3566	4.58	6796	12864	10228	-123
		4.6	980	5.6	3530	4.6	6819	13022	10323	-115
		4.62	1005	5.62	3461	4.62	6847	13149	10380	-122
		4.64	1032	5.64	3447	4.64	6904	13259	10528	-116
		4.66	1072	5.66	3407	4.66	6979	13393	10615	-125
		4.68	1064	5.68	3311	4.68	7026	13493	10690	-132
		4.7	1058	5.7	3294	4.7	7023	13549	10814	-128
		4.72	1052	5.72	3268	4.72	7067	13559	10941	-128
		4.74	1068	5.74	3210	4.74	7132	13660	11098	-129
		4.76	1110	5.76	3182	4.76	7222	13742	11160	-128
		4.78	1125	5.78	3171	4.78	7277	13798	11212	-128
		4.8	1106	5.8	3148	4.8	7336	13939	11285	-129
		4.82	1134	5.82	3110	4.82	7354	14013	11416	-117
		4.84	1167	5.84	3094	4.84	7344	14076	11536	-123
		4.86	1204	5.86	3082	4.86	7330	14077	11555	-146
		4.88	1212	5.88	3039	4.88	7345	14009	11530	-137
		4.9	1203	5.9	3021	4.9	7385	14009	11538	-107
		4.92	1204	5.92	3001	4.92	7384	14072	11608	-112
		4.94	1207	5.94	2976	4.94	7401	14076	11605	-124
		4.96	1211	5.96	2968	4.96	7394	14033	11535	-132
		4.98	1231	5.98	2953	4.98	7319	14003	11571	-139
		5	1240	6	2934	5	7290	13948	11544	-134
		5.02	1230	6.02	2929	5.02	7295	13925	11525	-113
		5.04	1197	6.04	2919	5.04	7266	13896	11528	-116
		5.06	1219	6.06	2901	5.06	7256	13806	11436	-120
		5.08	1272	6.08	2895	5.08	7276	13727	11366	-123
		5.1	1264	6.1	2922	5.1	7242	13717	11315	-134
		5.12	1183	6.12	2920	5.12	7163	13642	11264	-124
		5.14	1188	6.14	2887	5.14	7049	13474	11189	-119
		5.16	1250	6.16	2880	5.16	7010	13391	11078	-117
		5.18	1201	6.18	2882	5.18	7011	13283	10902	-114
		5.2	1177	6.2	2877	5.2	6946	13137	10824	-117
		5.22	1174	6.22	2881	5.22	6895	13081	10759	-123
		5.24	1138	6.24	2879	5.24	6882	12981	10666	-110
		5.26	1148	6.26	2860	5.26	6838	12841	10575	-105
		5.28	1102	6.28	2839	5.28	6737	12739	10523	-114
		5.3	1067	6.3	2832	5.3	6671	12624	10431	-122
		5.32	1109	6.32	2834	5.32	6678	12520	10267	-122
		5.34	1145	6.34	2812	5.34	6619	12461	10193	-118
		5.36	1120	6.36	2791	5.36	6528	12380	10116	-113
		5.38	1079	6.38	2801	5.38	6475	12313	9984	-129
		5.4	1064	6.4	2822	5.4	6409	12185	9879	-130
		5.42	1050	6.42	2812	5.42	6338	12023	9804	-120
		5.44	1043	6.44	2808	5.44	6331	11936	9684	-121
		5.46	1022	6.46	2773	5.46	6344	11881	9514	-118
		5.48	974	6.48	2747	5.48	6261	11769	9448	-114
		5.5	953	6.5	2759	5.5	6192	11704	9395	-106
		5.52	980	6.52	2739	5.52	6108	11638	9276	-99
		5.54	974	6.54	2733	5.54	6074	11496	9209	-108
		5.56	976	6.56	2747	5.56	6097	11389	9114	-113
		5.58	958	6.58	2735	5.58	6058	11349	8986	-104
		5.6	908	6.6	2741	5.6	6001	11295	8948	-111
		5.62	884	6.62	2778	5.62	5950	11191	8872	-129
		5.64	869	6.64	2780	5.64	5912	11111	8747	-116
		5.66	852	6.66	2734	5.66	5866	11046	8680	-110
		5.68	890	6.68	2709	5.68	5818	10950	8650	-125
		5.7	917	6.7	2735	5.7	5783	10884	8566	-129
		5.72	880	6.72	2774	5.72	5773	10856	8450	-128
		5.74	828	6.74	2751	5.74	5726	10805	8377	-118
		5.76	820	6.76	2697	5.76	5669	10693	8337	-106
		5.78	837	6.78	2709	5.78	5629	10644	8267	-110
		5.8	819	6.8	2719	5.8	5591	10595	8177	-117
		5.82	799	6.82	2734	5.82	5575	10489	8119	-120
		5.84	821	6.84	2745	5.84	5575	10445	8086	-111
		5.86	834	6.86	2720	5.86	5550	10411	8074	-101
		5.88	788	6.88	2725	5.88	5501	10388	8025	-110
		5.9	759	6.9	2711	5.9	5493	10350	7937	-108
		5.92	758	6.92	2695	5.92	5474	10278	7863	-92
		5.94	780	6.94	2706	5.94	5435	10243	7858	-92
		5.96	809	6.96	2696	5.96	5419	10240	7866	-94
		5.98	815	6.98	2688	5.98	5407	10225	7787	-85
		6	762	7	2704	6	5403	10176	7749	-83
		6.02	720	7.02	2722	6.02	5401	10108	7712	-84
		6.04	696	7.04	2733	6.04	5367	10068	7647	-103
		6.06	719	7.06	2740	6.06	5327	10066	7631	-114
		6.08	758	7.08	2718	6.08	5324	10065	7611	-105
		6.1	726	7.1	2692	6.1	5299	10002	7599	-102
		6.12	693	7.12	2715	6.12	5298	9931	7569	-107
		6.14	695	7.14	2730	6.14	5286	9910	7555	-101
		6.16	714	7.16	2740	6.16	5255	9920	7517	-87
		6.18	711	7.18	2724	6.18	5255	9908	7437	-86
		6.2	705	7.2	2703	6.2	5251	9878	7393	-91
		6.22	705	7.22	2717	6.22	5255	9822	7352	-113
		6.24	678	7.24	2726	6.24	5248	9769	7327	-119
		6.26	680	7.26	2734	6.26	5215	9758	7326	-110
		6.28	696	7.28	2728	6.28	5170	9748	7309	-114
		6.3	685	7.3	2707	6.3	5151	9763	7277	-109
		6.32	678	7.32	2702	6.32	5158	9731	7220	-86
		6.34	685	7.34	2712	6.34	5154	9658	7210	-88
		6.36	686	7.36	2726	6.36	5164	9668	7219	-93
		6.38	676	7.38	2739	6.38	5157	9693	7176	-99
		6.4	673	7.4	2746	6.4	5128	9692	7168	-96
		6.42	673	7.42	2753	6.42	5122	9661	7176	-78
		6.44	666	7.44	2730	6.44	5141	9629	7175	-71
		6.46	686	7.46	2712	6.46	5156	9619	7176	-58
		6.48	682	7.48	2725	6.48	5146	9601	7143	-51
		6.5	650	7.5	2750	6.5	5110	9589	7112	-70
		6.52	650	7.52	2731	6.52	5074	9591	7101	-79
		6.54	660	7.54	2720	6.54	5080	9581	7098	-84
		6.56	654	7.56	2745	6.56	5082	9554	7088	-82
		6.58	648	7.58	2746	6.58	5076	9540	7057	-75
		6.6	652	7.6	2748	6.6	5061	9563	7033	-86
		6.62	654	7.62	2756	6.62	5068	9573	7047	-102
		6.64	674	7.64	2764	6.64	5074	9517	7030	-96
		6.66	664	7.66	2767	6.66	5054	9502	6986	-87
		6.68	644	7.68	2783	6.68	5043	9514	6977	-71
		6.7	627	7.7	2790	6.7	5039	9499	6980	-56
		6.72	606	7.72	2789	6.72	5051	9476	6982	-70
		6.74	596	7.74	2781	6.74	5038	9474	6980	-93
		6.76	591	7.76	2792	6.76	5029	9480	6995	-91
		6.78	613	7.78	2811	6.78	5027	9484	6978	-72
		6.8	617	7.8	2803	6.8	5028	9482	6930	-68
		6.82	620	7.82	2796	6.82	5041	9482	6921	-62
		6.84	626	7.84	2798	6.84	5052	9476	6941	-63
		6.86	635	7.86	2797	6.86	5062	9458	6963	-63
		6.88	644	7.88	2771	6.88	5028	9429	6946	-64
		6.9	613	7.9	2820	6.9	5010	9423	6909	-68
		6.92	618	7.92	2856	6.92	5014	9425	6902	-76
		6.94	637	7.94	2855	6.94	5026	9431	6914	-78
		6.96	642	7.96	2847	6.96	5043	9443	6903	-68
		6.98	643	7.98	2799	6.98	5030	9394	6876	-67
		7	661	8	2802	7	4998	9351	6878	-86
		7.02	647	8.02	2838	7.02	4988	9372	6848	-82
		7.04	614	8.04	2868	7.04	5005	9406	6856	-69
		7.06	634	8.06	2891	7.06	5008	9385	6903	-76
		7.08	638	8.08	2900	7.08	5027	9362	6889	-75
		7.1	632	8.1	2908	7.1	5024	9383	6866	-75
		7.12	639	8.12	2897	7.12	4996	9399	6849	-68
		7.14	623	8.14	2867	7.14	4989	9406	6854	-61
		7.16	611	8.16	2868	7.16	5004	9409	6875	-76
		7.18	629	8.18	2897	7.18	5020	9382	6876	-82
		7.2	644	8.2	2935	7.2	5002	9363	6870	-73
		7.22	640	8.22	2954	7.22	4999	9377	6871	-78
		7.24	640	8.24	2950	7.24	5002	9419	6857	-77
		7.26	629	8.26	2960	7.26	4999	9403	6848	-72
		7.28	646	8.28	2992	7.28	5006	9355	6839	-77
		7.3	658	8.3	2984	7.3	5005	9353	6850	-81
		7.32	664	8.32	2998	7.32	5029	9349	6863	-81
		7.34	669	8.34	3014	7.34	5020	9339	6851	-84
		7.36	648	8.36	2984	7.36	4983	9360	6845	-65
		7.38	639	8.38	3000	7.38	4988	9370	6866	-49
		7.4	623	8.4	3014	7.4	4990	9360	6868	-59
		7.42	622	8.42	3027	7.42	4971	9357	6849	-56
		7.44	639	8.44	3058	7.44	4975	9360	6856	-43
		7.46	650	8.46	3049	7.46	4989	9375	6843	-59
		7.48	644	8.48	3032	7.48	4983	9389	6841	-73
		7.5	644	8.5	3032	7.5	4994	9407	6848	-55
		7.52	656	8.52	3058	7.52	5004	9404	6834	-45
		7.54	657	8.54	3071	7.54	5002	9416	6849	-42
		7.56	658	8.56	3065	7.56	5009	9415	6875	-45
		7.58	663	8.58	3036	7.58	5005	9393	6882	-64
		7.6	663	8.6	3052	7.6	4999	9395	6881	-72
		7.62	664	8.62	3104	7.62	5007	9392	6871	-59
		7.64	656	8.64	3126	7.64	5007	9403	6852	-47
		7.66	652	8.66	3081	7.66	5004	9409	6843	-35
		7.68	656	8.68	3036	7.68	5006	9409	6840	-30
		7.7	654	8.7	3038	7.7	5002	9420	6843	-25
		7.72	668	8.72	3023	7.72	5023	9415	6853	-16
		7.74	669	8.74	3017	7.74	5020	9397	6845	-36
		7.76	673	8.76	3033	7.76	4994	9421	6867	-42
		7.78	668	8.78	3023	7.78	5009	9428	6886	-23
		7.8	656	8.8	3007	7.8	5012	9404	6879	-30
		7.82	679	8.82	2993	7.82	5014	9399	6875	-25
		7.84	693	8.84	2957	7.84	5027	9401	6877	-23
		7.86	685	8.86	2950	7.86	5032	9408	6882	-25
		7.88	677	8.88	2949	7.88	5036	9411	6881	-29
		7.9	674	8.9	2949	7.9	5046	9403	6892	-46
		7.92	684	8.92	2949	7.92	5043	9414	6866	-33
		7.94	693	8.94	2925	7.94	5015	9453	6832	-24
		7.96	687	8.96	2909	7.96	5028	9460	6866	-26
		7.98	664	8.98	2917	7.98	5062	9436	6888	-41
		8	653	9	2935	8	5043	9440	6878	-44
		8.02	656	9.02	2935	8.02	5027	9439	6887	-22
		8.04	657	9.04	2888	8.04	5045	9412	6911	-15
		8.06	661	9.06	2872	8.06	5033	9440	6914	-18
		8.08	685	9.08	2877	8.08	5038	9449	6890	-5
		8.1	701	9.1	2864	8.1	5084	9455	6909	14
		8.12	684	9.12	2852	8.12	5124	9476	6911	0
		8.14	704	9.14	2859	8.14	5102	9450	6885	-30
		8.16	725	9.16	2892	8.16	5075	9443	6873	-34
		8.18	699	9.18	2883	8.18	5086	9448	6879	-26
		8.2	690	9.2	2852	8.2	5088	9458	6920	-7
		8.22	685	9.22	2852	8.22	5078	9457	6920	1
		8.24	688	9.24	2842	8.24	5081	9438	6910	-11
		8.26	695	9.26	2811	8.26	5097	9456	6926	-3
		8.28	686	9.28	2818	8.28	5087	9486	6934	-5
		8.3	693	9.3	2812	8.3	5093	9489	6946	-23
		8.32	706	9.32	2791	8.32	5116	9469	6942	-27
		8.34	725	9.34	2821	8.34	5090	9446	6956	-7
		8.36	709	9.36	2827	8.36	5083	9439	6970	-8
		8.38	700	9.38	2819	8.38	5106	9453	6964	-14
		8.4	695	9.4	2832	8.4	5109	9487	6936	-6
		8.42	724	9.42	2785	8.42	5088	9483	6910	-10
		8.44	737	9.44	2771	8.44	5083	9437	6921	-19
		8.46	696	9.46	2763	8.46	5111	9422	6913	-9
		8.48	714	9.48	2773	8.48	5106	9438	6880	4
		8.5	732	9.5	2788	8.5	5072	9434	6876	-15
		8.52	707	9.52	2797	8.52	5069	9443	6899	-25
		8.54	663	9.54	2794	8.54	5071	9474	6914	2
		8.56	670	9.56	2761	8.56	5070	9459	6896	20
		8.58	714	9.58	2769	8.58	5084	9403	6872	5
		8.6	708	9.6	2779	8.6	5067	9379	6892	-7
		8.62	684	9.62	2784	8.62	5062	9396	6923	3
		8.64	699	9.64	2757	8.64	5081	9393	6903	9
		8.66	735	9.66	2736	8.66	5077	9411	6887	12
		8.68	734	9.68	2751	8.68	5067	9454	6899	17
		8.7	708	9.7	2750	8.7	5064	9430	6893	5
		8.72	715	9.72	2742	8.72	5061	9364	6871	3
		8.74	716	9.74	2738	8.74	5056	9373	6860	17
		8.76	694	9.76	2743	8.76	5050	9376	6866	6
		8.78	699	9.78	2753	8.78	5044	9381	6856	5
		8.8	683	9.8	2724	8.8	5043	9397	6831	14
		8.82	692	9.82	2720	8.82	5057	9386	6823	-3
		8.84	714	9.84	2750	8.84	5046	9379	6853	4
		8.86	713	9.86	2752	8.86	5017	9358	6861	21
		8.88	703	9.88	2745	8.88	5016	9342	6854	5
		8.9	687	9.9	2743	8.9	5029	9321	6854	9
		8.92	666	9.92	2748	8.92	5039	9341	6814	39
		8.94	671	9.94	2754	8.94	5044	9359	6777	45
		8.96	687	9.96	2750	8.96	5073	9340	6781	31
		8.98	691	9.98	2750	8.98	5063	9330	6795	3
		9	716	10	2741	9	5016	9295	6782	8
		9.02	726	10.02	2753	9.02	5011	9271	6779	34
		9.04	703	10.04	2750	9.04	5037	9305	6789	19
		9.06	699	10.06	2717	9.06	5077	9343	6798	18
		9.08	742	10.08	2706	9.08	5060	9316	6802	42
		9.1	731	10.1	2715	9.1	5019	9310	6789	40
		9.12	695	10.12	2744	9.12	4991	9303	6771	26
		9.14	721	10.14	2720	9.14	4995	9295	6720	15
		9.16	726	10.16	2682	9.16	5032	9285	6704	20
		9.18	727	10.18	2723	9.18	5017	9261	6712	5
		9.2	720	10.2	2746	9.2	5002	9277	6722	-13
		9.22	717	10.22	2744	9.22	5017	9283	6740	-3
		9.24	739	10.24	2743	9.24	5030	9282	6776	13
		9.26	741	10.26	2729	9.26	5035	9305	6792	23
		9.28	734	10.28	2705	9.28	5026	9297	6749	23
		9.3	728	10.3	2699	9.3	4995	9265	6706	33
		9.32	709	10.32	2730	9.32	4991	9249	6714	36
		9.34	707	10.34	2748	9.34	5004	9255	6731	43
		9.36	720	10.36	2741	9.36	4996	9273	6732	62
		9.38	722	10.38	2724	9.38	5005	9278	6722	50
		9.4	725	10.4	2705	9.4	5026	9245	6696	40
		9.42	725	10.42	2704	9.42	5028	9244	6702	54
		9.44	724	10.44	2704	9.44	4998	9255	6728	45
		9.46	719	10.46	2696	9.46	4996	9247	6705	35
		9.48	706	10.48	2706	9.48	5015	9260	6674	32
		9.5	704	10.5	2722	9.5	5002	9257	6687	39
		9.52	726	10.52	2752	9.52	4970	9231	6696	35
		9.54	738	10.54	2761	9.54	4982	9233	6692	19
		9.56	727	10.56	2728	9.56	5007	9247	6699	20
		9.58	738	10.58	2740	9.58	5006	9224	6702	40
		9.6	736	10.6	2739	9.6	4998	9224	6681	39
		9.62	738	10.62	2711	9.62	4984	9265	6688	36
		9.64	736	10.64	2700	9.64	5006	9232	6714	75
		9.66	714	10.66	2708	9.66	5010	9221	6725	74
		9.68	714	10.68	2709	9.68	4986	9259	6681	43
		9.7	728	10.7	2703	9.7	4997	9239	6635	52
		9.72	741	10.72	2714	9.72	4988	9225	6651	33
		9.74	736	10.74	2718	9.74	4974	9225	6679	16
		9.76	741	10.76	2697	9.76	4992	9223	6690	48
		9.78	753	10.78	2699	9.78	5010	9214	6688	65
		9.8	748	10.8	2718	9.8	4993	9224	6673	57
		9.82	726	10.82	2720	9.82	4997	9229	6662	47
		9.84	730	10.84	2739	9.84	5006	9217	6690	52
		9.86	753	10.86	2718	9.86	4990	9210	6715	64
		9.88	746	10.88	2682	9.88	5001	9224	6697	51
		9.9	746	10.9	2696	9.9	4997	9217	6691	55
		9.92	747	10.92	2696	9.92	4967	9226	6668	49
		9.94	713	10.94	2698	9.94	4960	9255	6680	60
		9.96	707	10.96	2716	9.96	4951	9246	6700	66
		9.98	716	10.98	2720	9.98	4961	9241	6667	62
		10	726	11	2711	10	4972	9226	6642	78
		10.02	741	11.02	2725	10.02	4948	9198	6637	84
		10.04	730	11.04	2734	10.04	4958	9213	6663	87
		10.06	731	11.06	2730	10.06	4978	9242	6667	80
		10.08	740	11.08	2727	10.08	4988	9221	6640	59
		10.1	730	11.1	2739	10.1	4997	9188	6625	56
		10.12	742	11.12	2736	10.12	4977	9206	6637	69
		10.14	762	11.14	2718	10.14	4971	9218	6644	91
		10.16	748	11.16	2753	10.16	4983	9216	6650	87
		10.18	745	11.18	2747	10.18	4970	9203	6628	81
		10.2	769	11.2	2713	10.2	4953	9182	6630	94
		10.22	796	11.22	2703	10.22	4967	9194	6671	97
		10.24	767	11.24	2705	10.24	4981	9209	6670	85
		10.26	774	11.26	2718	10.26	4980	9223	6651	71
		10.28	783	11.28	2732	10.28	4975	9207	6647	78
		10.3	751	11.3	2736	10.3	4992	9193	6655	88
		10.32	748	11.32	2716	10.32	4987	9218	6630	76
		10.34	748	11.34	2725	10.34	4967	9229	6631	67
		10.36	735	11.36	2764	10.36	4962	9206	6652	79
		10.38	729	11.38	2751	10.38	4977	9207	6639	78
		10.4	735	11.4	2717	10.4	4991	9208	6645	66
		10.42	766	11.42	2726	10.42	4969	9191	6648	50
		10.44	772	11.44	2727	10.44	4959	9215	6631	72
		10.46	749	11.46	2729	10.46	4958	9230	6633	94
		10.48	762	11.48	2733	10.48	4970	9203	6637	89
		10.5	762	11.5	2725	10.5	4968	9185	6609	87
		10.52	762	11.52	2716	10.52	4980	9191	6601	94
		10.54	767	11.54	2713	10.54	4982	9190	6634	103
		10.56	754	11.56	2715	10.56	4977	9197	6646	99
		10.58	762	11.58	2724	10.58	4983	9189	6633	98
		10.6	756	11.6	2721	10.6	4962	9166	6648	91
		10.62	774	11.62	2710	10.62	4951	9184	6655	82
		10.64	770	11.64	2735	10.64	4966	9212	6618	83
		10.66	773	11.66	2777	10.66	4957	9227	6617	107
		10.68	809	11.68	2767	10.68	4941	9206	6620	124
		10.7	802	11.7	2751	10.7	4961	9179	6627	98
		10.72	799	11.72	2769	10.72	4978	9201	6630	97
		10.74	809	11.74	2772	10.74	4984	9186	6635	92
		10.76	787	11.76	2778	10.76	4969	9176	6624	77
		10.78	774	11.78	2786	10.78	4958	9185	6608	80
		10.8	778	11.8	2796	10.8	4949	9182	6626	90
		10.82	770	11.82	2780	10.82	4961	9176	6602	101
		10.84	775	11.84	2772	10.84	4995	9191	6593	108
		10.86	787	11.86	2763	10.86	4981	9210	6595	110
		10.88	787	11.88	2769	10.88	4967	9208	6583	119
		10.9	791	11.9	2790	10.9	4969	9198	6584	129
		10.92	817	11.92	2794	10.92	4964	9191	6590	115
		10.94	820	11.94	2792	10.94	4972	9171	6608	111
		10.96	819	11.96	2809	10.96	4983	9151	6609	113
		10.98	825	11.98	2799	10.98	4993	9174	6620	124
		11	804	12	2768	11	4991	9192	6614	122
		11.02	817	12.02	2782	11.02	4977	9211	6604	121
		11.04	802	12.04	2818	11.04	4965	9208	6600	108
		11.06	797	12.06	2820	11.06	4965	9184	6590	108
		11.08	797	12.08	2799	11.08	4972	9168	6606	107
		11.1	803	12.1	2778	11.1	4977	9177	6612	100
		11.12	804	12.12	2781	11.12	4978	9204	6601	107
		11.14	815	12.14	2788	11.14	4969	9195	6606	125
		11.16	840	12.16	2794	11.16	4962	9192	6617	127
		11.18	828	12.18	2799	11.18	4955	9181	6624	126
		11.2	808	12.2	2816	11.2	4972	9170	6620	124
		11.22	813	12.22	2823	11.22	4986	9176	6618	112
		11.24	814	12.24	2832	11.24	5002	9198	6629	131
		11.26	803	12.26	2824	11.26	4995	9215	6632	149
		11.28	784	12.28	2798	11.28	4946	9193	6628	126
		11.3	782	12.3	2800	11.3	4960	9157	6605	127
		11.32	808	12.32	2812	11.32	4986	9143	6626	120
		11.34	827	12.34	2848	11.34	4990	9176	6629	158
		11.36	817	12.36	2871	11.36	4998	9219	6616	189
		11.38	830	12.38	2855	11.38	4996	9204	6625	149
		11.4	855	12.4	2880	11.4	4955	9181	6612	113
		11.42	840	12.42	2873	11.42	4951	9170	6607	131
		11.44	841	12.44	2860	11.44	4966	9169	6620	149
		11.46	839	12.46	2852	11.46	4995	9188	6634	163
		11.48	830	12.48	2880	11.48	5001	9185	6609	176
		11.5	850	12.5	2862	11.5	4972	9183	6576	178
		11.52	850	12.52	2841	11.52	4956	9184	6599	179
		11.54	843	12.54	2855	11.54	4964	9192	6622	155
		11.56	841	12.56	2872	11.56	4962	9172	6624	162
		11.58	830	12.58	2873	11.58	4985	9177	6601	172
		11.6	827	12.6	2871	11.6	5013	9195	6591	172
		11.62	833	12.62	2869	11.62	5006	9202	6594	176
		11.64	854	12.64	2866	11.64	4989	9201	6600	141
		11.66	861	12.66	2888	11.66	4989	9185	6620	134
		11.68	856	12.68	2895	11.68	5001	9177	6599	140
		11.7	848	12.7	2890	11.7	4998	9170	6585	150
		11.72	842	12.72	2910	11.72	4985	9176	6596	174
		11.74	829	12.74	2918	11.74	4978	9182	6617	178
		11.76	814	12.76	2933	11.76	4999	9186	6634	172
		11.78	858	12.78	2915	11.78	5017	9191	6622	173
		11.8	881	12.8	2895	11.8	4986	9174	6613	164
		11.82	873	12.82	2888	11.82	4972	9153	6613	154
		11.84	870	12.84	2904	11.84	4998	9174	6618	157
		11.86	873	12.86	2903	11.86	5012	9211	6635	169
		11.88	894	12.88	2912	11.88	5013	9223	6657	170
		11.9	853	12.9	2911	11.9	5014	9197	6630	174
		11.92	837	12.92	2882	11.92	5005	9188	6595	162
		11.94	872	12.94	2872	11.94	5006	9196	6618	178
		11.96	884	12.96	2911	11.96	4990	9188	6644	213
		11.98	884	12.98	2934	11.98	5012	9188	6623	217
		12	895	13	2919	12	5014	9176	6602	198
		12.02	912	13.02	2915	12.02	4992	9164	6608	194
		12.04	894	13.04	2920	12.04	5010	9181	6617	215
		12.06	881	13.06	2901	12.06	5002	9191	6623	216
		12.08	923	13.08	2945	12.08	5013	9196	6624	202
		12.1	910	13.1	2930	12.1	5018	9200	6611	185
		12.12	896	13.12	2885	12.12	5011	9200	6594	177
		12.14	909	13.14	2912	12.14	5026	9205	6597	185
		12.16	905	13.16	2915	12.16	5019	9212	6608	203
		12.18	886	13.18	2910	12.18	5012	9203	6614	195
		12.2	884	13.2	2904	12.2	5014	9179	6599	208
		12.22	901	13.22	2897	12.22	5014	9175	6607	216
		12.24	909	13.24	2904	12.24	5006	9210	6608	202
		12.26	871	13.26	2907	12.26	4997	9207	6608	243
		12.28	872	13.28	2937	12.28	5013	9196	6615	247
		12.3	896	13.3	2948	12.3	5018	9209	6603	212
		12.32	885	13.32	2936	12.32	5021	9200	6605	230
		12.34	910	13.34	2893	12.34	5031	9198	6601	229
		12.36	881	13.36	2883	12.36	5035	9192	6618	206
		12.38	870	13.38	2892	12.38	5018	9188	6643	201
		12.4	886	13.4	2910	12.4	4991	9180	6634	184
		12.42	887	13.42	2919	12.42	4972	9182	6611	192
		12.44	896	13.44	2897	12.44	4981	9182	6626	212
		12.46	936	13.46	2906	12.46	4998	9193	6657	215
		12.48	945	13.48	2938	12.48	4999	9211	6651	199
		12.5	936	13.5	2931	12.5	4994	9209	6647	194
		12.52	931	13.52	2909	12.52	4986	9202	6645	195
		12.54	943	13.54	2889	12.54	5010	9201	6617	165
		12.56	976	13.56	2891	12.56	5023	9188	6620	185
		12.58	982	13.58	2925	12.58	5002	9176	6632	196
		12.6	959	13.6	2908	12.6	4999	9195	6651	198
		12.62	963	13.62	2914	12.62	5009	9215	6641	233
		12.64	965	13.64	2902	12.64	5035	9230	6630	236
		12.66	976	13.66	2859	12.66	5027	9228	6660	220
		12.68	981	13.68	2863	12.68	5024	9226	6624	218
		12.7	953	13.7	2894	12.7	5015	9212	6602	232
		12.72	947	13.72	2897	12.72	5008	9207	6625	229
		12.74	945	13.74	2892	12.74	5026	9210	6623	236
		12.76	952	13.76	2900	12.76	5016	9183	6628	257
		12.78	971	13.78	2904	12.78	5008	9195	6645	262
		12.8	954	13.8	2890	12.8	5002	9203	6623	231
		12.82	969	13.82	2893	12.82	5022	9218	6618	239
		12.84	965	13.84	2895	12.84	5045	9222	6645	238
		12.86	965	13.86	2889	12.86	5069	9214	6655	223
		12.88	976	13.88	2908	12.88	5044	9200	6654	224
		12.9	967	13.9	2949	12.9	5010	9179	6650	234
		12.92	994	13.92	2958	12.92	5039	9182	6642	226
		12.94	1004	13.94	2926	12.94	5037	9189	6625	219
		12.96	997	13.96	2934	12.96	5037	9224	6625	210
		12.98	1002	13.98	2935	12.98	5022	9224	6617	214
		13	1004	14	2916	13	5006	9173	6612	247
		13.02	993	14.02	2905	13.02	5011	9164	6627	241
		13.04	976	14.04	2902	13.04	5037	9187	6606	244
		13.06	988	14.06	2900	13.06	5030	9200	6602	257
		13.08	980	14.08	2883	13.08	5027	9208	6627	261
		13.1	999	14.1	2925	13.1	5044	9196	6615	260
		13.12	1025	14.12	2940	13.12	5057	9196	6602	263
		13.14	999	14.14	2922	13.14	5048	9216	6624	258
		13.16	973	14.16	2921	13.16	5042	9194	6645	271
		13.18	976	14.18	2905	13.18	5028	9199	6651	253
		13.2	999	14.2	2941	13.2	5034	9218	6616	233
		13.22	1007	14.22	2947	13.22	5043	9195	6608	241
		13.24	1019	14.24	2921	13.24	5033	9203	6619	269
		13.26	997	14.26	2906	13.26	5029	9227	6616	261
		13.28	1008	14.28	2927	13.28	5026	9231	6628	238
		13.3	1047	14.3	2929	13.3	5029	9235	6637	250
		13.32	1022	14.32	2926	13.32	5023	9249	6641	254
		13.34	994	14.34	2937	13.34	5024	9231	6621	258
		13.36	992	14.36	2930	13.36	5039	9223	6604	260
		13.38	1001	14.38	2931	13.38	5051	9215	6628	259
		13.4	1015	14.4	2938	13.4	5037	9230	6641	249
		13.42	1011	14.42	2964	13.42	5048	9232	6635	263
		13.44	1030	14.44	2965	13.44	5080	9202	6634	265
		13.46	1042	14.46	2965	13.46	5072	9213	6631	254
		13.48	1054	14.48	2944	13.48	5063	9212	6625	267
		13.5	1059	14.5	2929	13.5	5060	9219	6624	270
		13.52	1037	14.52	2957	13.52	5050	9226	6621	275
		13.54	1037	14.54	2988	13.54	5065	9210	6638	261
		13.56	1038	14.56	2979	13.56	5068	9187	6654	263
		13.58	1011	14.58	2975	13.58	5061	9232	6642	289
		13.6	1000	14.6	2986	13.6	5052	9240	6646	289
		13.62	1032	14.62	3001	13.62	5077	9191	6648	293
		13.64	1029	14.64	2973	13.64	5059	9177	6638	290
		13.66	1042	14.66	2928	13.66	5050	9214	6624	284
		13.68	1045	14.68	2925	13.68	5060	9213	6617	281
		13.7	1057	14.7	2969	13.7	5048	9169	6614	292
		13.72	1064	14.72	2958	13.72	5050	9185	6618	307
		13.74	1076	14.74	2927	13.74	5050	9213	6595	291
		13.76	1090	14.76	2924	13.76	5051	9207	6603	284
		13.78	1066	14.78	2950	13.78	5046	9229	6640	290
		13.8	1065	14.8	2988	13.8	5046	9210	6635	277
		13.82	1073	14.82	2985	13.82	5049	9207	6609	296
		13.84	1085	14.84	2973	13.84	5039	9200	6601	304
		13.86	1042	14.86	2975	13.86	5059	9172	6620	307
		13.88	1041	14.88	2966	13.88	5077	9193	6626	312
		13.9	1074	14.9	2979	13.9	5051	9213	6622	301
		13.92	1081	14.92	2963	13.92	5048	9211	6618	290
		13.94	1098	14.94	2971	13.94	5067	9198	6618	281
		13.96	1102	14.96	3003	13.96	5090	9199	6619	295
		13.98	1103	14.98	2997	13.98	5073	9197	6623	317
		14	1082	15	3008	14	5047	9198	6627	318
		14.02	1094	15.02	3002	14.02	5063	9197	6632	317
		14.04	1103	15.04	3007	14.04	5061	9207	6633	309
		14.06	1112	15.06	2987	14.06	5039	9221	6624	315
		14.08	1112	15.08	2990	14.08	5051	9218	6600	319
		14.1	1121	15.1	3023	14.1	5052	9180	6592	308
		14.12	1114	15.12	3032	14.12	5058	9172	6627	306
		14.14	1069	15.14	3007	14.14	5066	9197	6651	329
		14.16	1088	15.16	2995	14.16	5066	9184	6628	315
		14.18	1109	15.18	2979	14.18	5089	9183	6632	306
		14.2	1127	15.2	2959	14.2	5070	9198	6642	321
		14.22	1101	15.22	2975	14.22	5024	9210	6611	308
		14.24	1142	15.24	2993	14.24	5050	9194	6608	306
		14.26	1124	15.26	2971	14.26	5085	9192	6619	325
		14.28	1077	15.28	2990	14.28	5068	9211	6614	356
		14.3	1082	15.3	2993	14.3	5074	9208	6610	327
		14.32	1103	15.32	3017	14.32	5065	9212	6594	333
		14.34	1140	15.34	3057	14.34	5046	9208	6602	332
		14.36	1140	15.36	3054	14.36	5052	9202	6592	327
		14.38	1115	15.38	3043	14.38	5060	9227	6586	351
		14.4	1126	15.4	3018	14.4	5070	9232	6583	330
		14.42	1118	15.42	2992	14.42	5062	9238	6600	308
		14.44	1101	15.44	3019	14.44	5051	9211	6615	321
		14.46	1108	15.46	3054	14.46	5055	9198	6634	355
		14.48	1121	15.48	3060	14.48	5058	9216	6614	354
		14.5	1148	15.5	3077	14.5	5075	9219	6596	322
		14.52	1152	15.52	3074	14.52	5084	9206	6615	335
		14.54	1158	15.54	3043	14.54	5060	9213	6615	353
		14.56	1141	15.56	3070	14.56	5057	9218	6578	357
		14.58	1128	15.58	3088	14.58	5076	9189	6611	358
		14.6	1107	15.6	3058	14.6	5078	9183	6649	354
		14.62	1086	15.62	3055	14.62	5093	9183	6646	342
		14.64	1087	15.64	3088	14.64	5070	9215	6644	365
		14.66	1127	15.66	3103	14.66	5059	9194	6628	388
		14.68	1146	15.68	3087	14.68	5077	9182	6611	378
		14.7	1134	15.7	3079	14.7	5064	9205	6606	339
		14.72	1114	15.72	3071	14.72	5044	9203	6634	319
		14.74	1116	15.74	3056	14.74	5056	9196	6650	370
		14.76	1128	15.76	3094	14.76	5072	9186	6648	383
		14.78	1114	15.78	3086	14.78	5065	9176	6639	390
		14.8	1122	15.8	3066	14.8	5070	9176	6621	359
		14.82	1114	15.82	3133	14.82	5065	9205	6619	338
		14.84	1110	15.84	3112	14.84	5048	9208	6620	339
		14.86	1149	15.86	3088	14.86	5030	9202	6630	335
		14.88	1207	15.88	3083	14.88	5074	9202	6611	346
		14.9	1204	15.9	3088	14.9	5101	9222	6588	357
		14.92	1161	15.92	3084	14.92	5084	9239	6615	363
		14.94	1178	15.94	3097	14.94	5081	9236	6611	358
		14.96	1173	15.96	3120	14.96	5084	9219	6594	347
		14.98	1131	15.98	3121	14.98	5070	9193	6595	337
		15	1134	16	3118	15	5053	9195	6634	321
		15.02	1192	16.02	3100	15.02	5081	9177	6646	347
		15.04	1178	16.04	3126	15.04	5108	9199	6604	399
		15.06	1164	16.06	3139	15.06	5096	9213	6637	384
		15.08	1173	16.08	3158	15.08	5081	9211	6656	392
		15.1	1155	16.1	3147	15.1	5081	9213	6631	397
		15.12	1132	16.12	3142	15.12	5086	9180	6601	379
		15.14	1144	16.14	3150	15.14	5090	9198	6617	393
		15.16	1154	16.16	3148	15.16	5071	9231	6627	392
		15.18	1189	16.18	3128	15.18	5087	9226	6611	384
		15.2	1193	16.2	3121	15.2	5075	9209	6604	372
		15.22	1161	16.22	3133	15.22	5067	9190	6622	381
		15.24	1162	16.24	3174	15.24	5104	9175	6645	398
		15.26	1174	16.26	3181	15.26	5127	9178	6665	424
		15.28	1177	16.28	3184	15.28	5099	9204	6657	417
		15.3	1168	16.3	3174	15.3	5080	9190	6675	370
		15.32	1153	16.32	3159	15.32	5083	9198	6645	389
		15.34	1142	16.34	3175	15.34	5117	9225	6611	405
		15.36	1166	16.36	3204	15.36	5112	9230	6611	412
		15.38	1153	16.38	3213	15.38	5074	9225	6615	395
		15.4	1155	16.4	3200	15.4	5079	9207	6634	394
		15.42	1168	16.42	3198	15.42	5094	9191	6626	398
		15.44	1155	16.44	3168	15.44	5099	9222	6619	410
		15.46	1160	16.46	3175	15.46	5089	9231	6643	398
		15.48	1190	16.48	3209	15.48	5103	9224	6632	369
		15.5	1210	16.5	3224	15.5	5123	9209	6613	375
		15.52	1189	16.52	3254	15.52	5126	9215	6600	380
		15.54	1173	16.54	3251	15.54	5120	9204	6608	356
		15.56	1186	16.56	3202	15.56	5112	9188	6636	367
		15.58	1193	16.58	3175	15.58	5095	9190	6632	406
		15.6	1153	16.6	3198	15.6	5092	9232	6647	396
		15.62	1154	16.62	3216	15.62	5088	9228	6650	377
		15.64	1164	16.64	3208	15.64	5082	9235	6624	415
		15.66	1192	16.66	3243	15.66	5094	9241	6629	451
		15.68	1213	16.68	3255	15.68	5095	9243	6615	428
		15.7	1232	16.7	3232	15.7	5084	9217	6614	403
		15.72	1229	16.72	3271	15.72	5098	9201	6630	428
		15.74	1229	16.74	3250	15.74	5110	9224	6640	442
		15.76	1219	16.76	3223	15.76	5113	9226	6615	414
		15.78	1216	16.78	3269	15.78	5114	9199	6624	403
		15.8	1201	16.8	3265	15.8	5106	9203	6633	411
		15.82	1148	16.82	3254	15.82	5105	9218	6612	417
		15.84	1146	16.84	3269	15.84	5084	9228	6591	400
		15.86	1204	16.86	3264	15.86	5083	9229	6636	412
		15.88	1223	16.88	3234	15.88	5097	9231	6639	443
		15.9	1244	16.9	3243	15.9	5125	9225	6615	449
		15.92	1221	16.92	3245	15.92	5121	9223	6640	429
		15.94	1189	16.94	3240	15.94	5096	9207	6645	407
		15.96	1195	16.96	3241	15.96	5090	9181	6653	387
		15.98	1217	16.98	3246	15.98	5098	9168	6662	424
		16	1208	17	3264	16	5098	9183	6630	432
		16.02	1187	17.02	3294	16.02	5100	9208	6597	399
		16.04	1186	17.04	3270	16.04	5106	9226	6608	416
		16.06	1207	17.06	3281	16.06	5113	9219	6602	437
		16.08	1225	17.08	3277	16.08	5122	9223	6617	456
		16.1	1236	17.1	3294	16.1	5121	9243	6628	440
		16.12	1250	17.12	3314	16.12	5102	9241	6620	428
		16.14	1232	17.14	3297	16.14	5110	9222	6631	423
		16.16	1237	17.16	3273	16.16	5118	9197	6648	415
		16.18	1253	17.18	3276	16.18	5095	9199	6630	416
		16.2	1222	17.2	3314	16.2	5094	9219	6655	422
		16.22	1189	17.22	3333	16.22	5132	9256	6668	408
		16.24	1207	17.24	3329	16.24	5127	9268	6644	434
		16.26	1237	17.26	3302	16.26	5131	9220	6637	428
		16.28	1238	17.28	3287	16.28	5126	9217	6630	407
		16.3	1253	17.3	3336	16.3	5105	9228	6631	474
		16.32	1221	17.32	3343	16.32	5120	9207	6637	468
		16.34	1202	17.34	3298	16.34	5146	9202	6649	448
		16.36	1217	17.36	3309	16.36	5137	9218	6652	444
		16.38	1200	17.38	3322	16.38	5125	9229	6642	427
		16.4	1220	17.4	3304	16.4	5143	9209	6649	418
		16.42	1225	17.42	3319	16.42	5132	9204	6652	429
		16.44	1246	17.44	3321	16.44	5108	9218	6628	427
		16.46	1269	17.46	3333	16.46	5103	9229	6625	433
		16.48	1255	17.48	3347	16.48	5102	9227	6656	435
		16.5	1261	17.5	3365	16.5	5121	9230	6671	439
		16.52	1278	17.52	3333	16.52	5115	9248	6635	444
		16.54	1280	17.54	3346	16.54	5133	9240	6618	445
		16.56	1246	17.56	3348	16.56	5129	9243	6640	478
		16.58	1231	17.58	3329	16.58	5096	9241	6637	485
		16.6	1240	17.6	3296	16.6	5100	9242	6652	462
		16.62	1275	17.62	3262	16.62	5135	9233	6655	453
		16.64	1290	17.64	3284	16.64	5153	9237	6646	447
		16.66	1224	17.66	3305	16.66	5140	9248	6647	462
		16.68	1190	17.68	3303	16.68	5147	9265	6647	483
		16.7	1228	17.7	3315	16.7	5124	9265	6660	486
		16.72	1240	17.72	3338	16.72	5128	9236	6649	492
		16.74	1264	17.74	3335	16.74	5145	9222	6659	463
		16.76	1252	17.76	3292	16.76	5147	9238	6650	440
		16.78	1259	17.78	3314	16.78	5167	9237	6645	435
		16.8	1236	17.8	3332	16.8	5183	9216	6662	456
		16.82	1257	17.82	3340	16.82	5173	9228	6654	490
		16.84	1285	17.84	3329	16.84	5172	9244	6669	480
		16.86	1292	17.86	3354	16.86	5180	9263	6662	473
		16.88	1268	17.88	3356	16.88	5168	9256	6643	461
		16.9	1265	17.9	3357	16.9	5123	9264	6657	473
		16.92	1254	17.92	3377	16.92	5138	9254	6629	481
		16.94	1246	17.94	3381	16.94	5149	9244	6635	457
		16.96	1248	17.96	3341	16.96	5139	9258	6627	468
		16.98	1262	17.98	3322	16.98	5136	9256	6607	480
		17	1273	18	3354	17	5155	9239	6653	489
		17.02	1270	18.02	3381	17.02	5167	9256	6692	495
		17.04	1263	18.04	3338	17.04	5144	9257	6670	472
		17.06	1263	18.06	3298	17.06	5123	9247	6654	477
		17.08	1280	18.08	3373	17.08	5127	9232	6644	502
		17.1	1270	18.1	3420	17.1	5124	9212	6631	480
		17.12	1289	18.12	3385	17.12	5125	9241	6645	465
		17.14	1286	18.14	3382	17.14	5133	9247	6676	462
		17.16	1257	18.16	3381	17.16	5159	9245	6668	453
		17.18	1269	18.18	3386	17.18	5165	9268	6657	470
		17.2	1260	18.2	3379	17.2	5168	9264	6673	455
		17.22	1257	18.22	3367	17.22	5155	9274	6684	464
		17.24	1260	18.24	3356	17.24	5164	9281	6671	479
		17.26	1264	18.26	3382	17.26	5192	9248	6673	482
		17.28	1266	18.28	3380	17.28	5211	9233	6668	484
		17.3	1272	18.3	3383	17.3	5179	9266	6643	472
		17.32	1279	18.32	3383	17.32	5179	9268	6644	480
		17.34	1271	18.34	3385	17.34	5185	9257	6633	456
		17.36	1289	18.36	3370	17.36	5182	9243	6613	480
		17.38	1289	18.38	3369	17.38	5177	9242	6634	494
		17.4	1266	18.4	3403	17.4	5175	9238	6643	495
		17.42	1275	18.42	3408	17.42	5177	9254	6623	501
		17.44	1318	18.44	3413	17.44	5184	9262	6634	490
		17.46	1340	18.46	3436	17.46	5163	9252	6662	489
		17.48	1301	18.48	3431	17.48	5191	9258	6653	497
		17.5	1284	18.5	3393	17.5	5201	9247	6694	498
		17.52	1312	18.52	3388	17.52	5176	9242	6699	500
		17.54	1306	18.54	3389	17.54	5167	9250	6657	529
		17.56	1314	18.56	3404	17.56	5150	9265	6652	524
		17.58	1336	18.58	3416	17.58	5178	9277	6661	520
		17.6	1322	18.6	3395	17.6	5203	9254	6650	514
		17.62	1297	18.62	3417	17.62	5203	9237	6651	525
		17.64	1276	18.64	3415	17.64	5222	9248	6607	532
		17.66	1272	18.66	3423	17.66	5186	9252	6614	466
		17.68	1298	18.68	3424	17.68	5163	9252	6685	473
		17.7	1317	18.7	3415	17.7	5170	9223	6670	527
		17.72	1346	18.72	3417	17.72	5200	9231	6668	544
		17.74	1349	18.74	3436	17.74	5193	9246	6654	532
		17.76	1337	18.76	3456	17.76	5172	9257	6634	548
		17.78	1342	18.78	3434	17.78	5185	9265	6638	517
		17.8	1315	18.8	3438	17.8	5195	9293	6669	531
		17.82	1329	18.82	3449	17.82	5181	9299	6671	518
		17.84	1334	18.84	3446	17.84	5187	9289	6671	505
		17.86	1335	18.86	3439	17.86	5182	9277	6660	537
		17.88	1326	18.88	3400	17.88	5185	9268	6692	561
		17.9	1354	18.9	3427	17.9	5177	9272	6699	571
		17.92	1355	18.92	3461	17.92	5180	9269	6672	580
		17.94	1316	18.94	3484	17.94	5190	9269	6663	595
		17.96	1323	18.96	3454	17.96	5194	9292	6691	573
		17.98	1350	18.98	3428	17.98	5176	9274	6702	544
		18	1359	19	3437	18	5179	9261	6679	561
		18.02	1370	19.02	3420	18.02	5190	9259	6672	536
		18.04	1377	19.04	3403	18.04	5212	9257	6662	515
		18.06	1355	19.06	3405	18.06	5210	9270	6675	516
		18.08	1359	19.08	3448	18.08	5198	9256	6683	531
		18.1	1369	19.1	3438	18.1	5189	9266	6677	575
		18.12	1371	19.12	3438	18.12	5216	9262	6688	533
		18.14	1370	19.14	3424	18.14	5206	9265	6645	530
		18.16	1376	19.16	3389	18.16	5192	9279	6680	555
		18.18	1393	19.18	3413	18.18	5186	9272	6691	578
		18.2	1424	19.2	3480	18.2	5223	9249	6672	566
		18.22	1443	19.22	3483	18.22	5220	9269	6667	581
		18.24	1397	19.24	3443	18.24	5188	9279	6689	592
		18.26	1375	19.26	3391	18.26	5166	9281	6683	572
		18.28	1373	19.28	3415	18.28	5185	9283	6670	564
		18.3	1396	19.3	3474	18.3	5178	9277	6666	581
		18.32	1394	19.32	3508	18.32	5191	9274	6686	590
		18.34	1359	19.34	3497	18.34	5194	9286	6675	566
		18.36	1364	19.36	3486	18.36	5194	9290	6680	568
		18.38	1385	19.38	3479	18.38	5172	9286	6679	571
		18.4	1398	19.4	3439	18.4	5186	9262	6668	578
		18.42	1387	19.42	3465	18.42	5211	9270	6681	561
		18.44	1409	19.44	3463	18.44	5179	9270	6697	577
		18.46	1442	19.46	3486	18.46	5178	9260	6700	577
		18.48	1428	19.48	3494	18.48	5210	9268	6698	595
		18.5	1419	19.5	3467	18.5	5212	9286	6689	583
		18.52	1374	19.52	3471	18.52	5206	9269	6683	591
		18.54	1384	19.54	3452	18.54	5241	9262	6697	594
		18.56	1412	19.56	3446	18.56	5229	9288	6725	603
		18.58	1421	19.58	3457	18.58	5204	9311	6701	605
		18.6	1406	19.6	3492	18.6	5216	9303	6695	601
		18.62	1397	19.62	3496	18.62	5215	9266	6701	609
		18.64	1395	19.64	3519	18.64	5201	9266	6695	589
		18.66	1391	19.66	3494	18.66	5204	9282	6691	626
		18.68	1392	19.68	3483	18.68	5210	9309	6702	613
		18.7	1395	19.7	3497	18.7	5213	9321	6708	591
		18.72	1409	19.72	3522	18.72	5206	9293	6705	610
		18.74	1440	19.74	3547	18.74	5197	9302	6697	605
		18.76	1413	19.76	3504	18.76	5209	9318	6687	619
		18.78	1453	19.78	3488	18.78	5180	9312	6716	643
		18.8	1441	19.8	3499	18.8	5223	9278	6706	635
		18.82	1404	19.82	3510	18.82	5232	9300	6700	614
		18.84	1444	19.84	3539	18.84	5242	9318	6724	612
		18.86	1457	19.86	3542	18.86	5255	9295	6679	619
		18.88	1449	19.88	3537	18.88	5251	9284	6681	605
		18.9	1437	19.9	3531	18.9	5228	9300	6719	602
		18.92	1457	19.92	3517	18.92	5187	9271	6713	603
		18.94	1440	19.94	3524	18.94	5214	9271	6718	638
		18.96	1445	19.96	3513	18.96	5254	9267	6717	668
		18.98	1448	19.98	3532	18.98	5228	9302	6709	634
		19	1435	20	3532	19	5208	9303	6677	634
		19.02	1458	20.02	3537	19.02	5205	9260	6700	622
		19.04	1474	20.04	3516	19.04	5211	9288	6733	630
		19.06	1476	20.06	3513	19.06	5213	9310	6725	640
		19.08	1477	20.08	3525	19.08	5201	9326	6713	660
		19.1	1484	20.1	3556	19.1	5172	9304	6722	653
		19.12	1492	20.12	3574	19.12	5204	9296	6688	640
		19.14	1465	20.14	3541	19.14	5236	9336	6692	652
		19.16	1447	20.16	3577	19.16	5244	9318	6722	664
		19.18	1464	20.18	3550	19.18	5241	9296	6749	657
		19.2	1469	20.2	3508	19.2	5250	9316	6763	640
		19.22	1443	20.22	3480	19.22	5226	9334	6766	651
[truncated: 789 more rows]

## Sheet: Fig 4c
	Binding energy (eV)	Intensity (a.u)	Intensity (a.u)	Intensity (a.u)	Intensity (a.u)	Intensity (a.u)	Intensity (a.u)	Intensity (a.u)	Intensity (a.u)	Intensity (a.u)	Intensity (a.u)
[truncated: 334 more rows]

[truncated: 16 more sheets: Fig 4d, Fig 4e, Fig 4f, Fig 5a, Fig 5b, Fig 5c, Fig 5d, Fig 5e, Fig 5f, Fig S4, Fig S5, Fig S6a, Fig S6b, Fig S8, Fig S9c, Fig S9d]
